# Supplementary material for: Poly[bis­(μ2-3-carb­oxy­benzoato)bis­(dipyrido[3,2-a;2′,3′-c]phenazine)bis­(μ3-isophthalato)tricopper(II)]
Source: Acta Crystallogr Sect E Struct Rep Online. 2011 Mar 15;67(Pt 4):m447. doi: 10.1107/S1600536811008993 (PMC3099755; doi:10.1107/S1600536811008993)
Supplement: Supplementary file 2 [file e-67-0m447-Isup2.hkl]

# 
# h,k,l, Fc-squared, Fo-squared, sigma(Fo-squared) and status flag 
# 
data_I
_shelx_title ' 1 in P-1' 
_shelx_refln_list_code          4 
_shelx_F_calc_maximum      232.09 
_exptl_crystal_F_000       717.00 
_reflns_d_resolution_high  0.8409 
 
loop_ 
 _symmetry_equiv_pos_as_xyz 
 'x, y, z' 
 '-x, -y, -z' 
 
_cell_length_a    10.6453 
_cell_length_b    11.6437 
_cell_length_c    12.3213 
_cell_angle_alpha 103.186 
_cell_angle_beta   93.712 
_cell_angle_gamma  95.460 
 
_shelx_F_squared_multiplier     1.000 
 
loop_ 
 _refln_index_h 
 _refln_index_k 
 _refln_index_l 
 _refln_F_squared_calc 
 _refln_F_squared_meas 
 _refln_F_squared_sigma 
 _refln_observed_status 
   1   0   0     2143.17     2104.08     42.36 o 
   2   0   0       23.73       40.71      3.78 o 
   3   0   0     1503.81     1550.99     26.58 o 
   4   0   0      216.66      185.05      7.99 o 
   5   0   0     1046.12      955.02     19.21 o 
   6   0   0    10329.20    10855.01    149.82 o 
   7   0   0     2183.76     1971.43     57.22 o 
   8   0   0       42.25       46.04     10.17 o 
   9   0   0        0.37       -4.97      6.44 o 
  10   0   0       74.10       78.35     14.80 o 
  11   0   0      123.20      109.75     17.17 o 
  12   0   0       56.48       49.20     14.12 o 
 -12   1   0       30.60       20.39     11.58 o 
 -11   1   0      553.38      589.48     33.33 o 
 -10   1   0     1003.65     1011.09     42.42 o 
  -9   1   0      104.56      105.18     14.69 o 
  -8   1   0       12.06       12.16      4.32 o 
  -7   1   0       52.63       52.70      5.96 o 
  -6   1   0     4089.48     4217.01     64.90 o 
  -5   1   0      579.70      509.50     17.45 o 
  -4   1   0     1643.16     1561.53     36.04 o 
  -3   1   0      226.80      221.03      9.09 o 
  -2   1   0     1441.09     1457.49     31.35 o 
  -1   1   0     7202.70     6921.82    129.41 o 
   0   1   0     6201.45     5863.68    111.90 o 
   1   1   0     3486.32     3506.60     68.74 o 
   2   1   0    11470.00    11564.96    220.07 o 
   3   1   0     1268.90     1266.13     20.33 o 
   4   1   0       38.28       28.47      2.67 o 
   5   1   0      941.26     1045.67     25.64 o 
   6   1   0     3155.85     3346.43     75.21 o 
   7   1   0     1509.42     1381.91     43.55 o 
   8   1   0     2416.49     2403.17     66.60 o 
   9   1   0      878.54      958.50     38.75 o 
  10   1   0       24.57       16.55      9.49 o 
  11   1   0       54.56       21.92     10.90 o 
  12   1   0       11.72       -1.98     10.17 o 
 -12   2   0       30.36       22.14     12.14 o 
 -11   2   0      313.86      372.86     26.83 o 
 -10   2   0      226.16      218.48     20.67 o 
  -9   2   0      640.19      674.21     33.04 o 
  -8   2   0      271.53      261.42     12.11 o 
  -7   2   0       10.61       12.14      4.91 o 
  -6   2   0        7.00       11.81      4.80 o 
  -5   2   0     1281.96     1344.12     35.08 o 
  -4   2   0     1429.66     1331.98     33.61 o 
  -3   2   0     6239.18     6261.05    122.12 o 
  -2   2   0    10199.79    10322.68    193.07 o 
  -1   2   0     2403.91     2386.52     34.23 o 
   0   2   0      298.06      351.32      7.13 o 
   1   2   0     1360.62     1372.04     31.74 o 
   2   2   0     1411.95     1318.68     20.33 o 
   3   2   0     1574.57     1509.36     27.79 o 
   4   2   0       82.83       72.65      3.58 o 
   5   2   0      543.81      566.36     12.02 o 
   6   2   0        0.82        1.49      2.12 o 
   7   2   0        8.08        9.26      6.27 o 
   8   2   0      808.90      742.84     31.69 o 
   9   2   0      208.13      198.43     17.85 o 
  10   2   0        6.30        6.61      8.36 o 
  11   2   0        3.92        6.50      8.70 o 
  12   2   0       45.85       26.38     12.94 o 
 -12   3   0        4.39       26.32     12.54 o 
 -11   3   0       81.96       95.74     17.12 o 
 -10   3   0       39.24       31.35     11.58 o 
  -9   3   0      678.11      709.06     28.58 o 
  -8   3   0      761.35      775.37     29.09 o 
  -7   3   0      318.16      294.68     16.66 o 
  -6   3   0     2585.05     2799.75     65.75 o 
  -5   3   0     1944.40     2069.62     50.95 o 
  -4   3   0       20.35       28.69      5.42 o 
  -3   3   0     3375.18     3393.52     72.30 o 
  -2   3   0     7333.25     7258.87    117.57 o 
  -1   3   0       58.05       49.04      3.19 o 
   0   3   0        0.24        0.16      1.37 o 
   1   3   0     4300.38     4447.21     61.98 o 
   2   3   0      196.77      188.07      5.64 o 
   3   3   0      691.70      657.42     13.22 o 
   4   3   0     6357.60     6271.01     86.92 o 
   5   3   0     2338.99     2362.23     39.57 o 
   6   3   0       90.84      114.78     11.41 o 
   7   3   0       50.23       41.74      8.70 o 
   8   3   0      290.30      259.32     19.04 o 
   9   3   0      996.38      989.85     39.48 o 
  10   3   0      168.06      158.16     17.74 o 
  11   3   0      101.55      121.61     17.12 o 
 -12   4   0       80.30      110.77     20.05 o 
 -11   4   0       33.16       19.88     12.03 o 
 -10   4   0      234.05      238.65     18.75 o 
  -9   4   0       10.67       17.68      7.79 o 
  -8   4   0      246.44      225.72     16.72 o 
  -7   4   0       44.61       40.33      8.47 o 
  -6   4   0     1406.92     1443.09     42.36 o 
  -5   4   0      212.49      186.68     13.10 o 
  -4   4   0      893.09      879.93     28.41 o 
  -3   4   0      203.14      241.25     12.20 o 
  -2   4   0       13.99       26.84      3.21 o 
  -1   4   0     2345.35     2089.16     47.28 o 
   0   4   0     1103.66      985.22     25.14 o 
   1   4   0      427.49      458.25     10.55 o 
   2   4   0     4832.58     5236.69     73.58 o 
   3   4   0     1361.61     1446.49     25.84 o 
   4   4   0       24.93       31.05      2.94 o 
   5   4   0     2317.18     2117.86     55.13 o 
   6   4   0      934.76      916.30     33.04 o 
   7   4   0      233.69      213.46     16.78 o 
   8   4   0      220.59      224.87     18.13 o 
   9   4   0       97.43       87.61     13.67 o 
  10   4   0       65.08       49.82     12.03 o 
  11   4   0      363.42      303.21     24.74 o 
 -12   5   0      128.96      138.73     23.33 o 
 -10   5   0      103.74      108.96     14.63 o 
  -9   5   0        3.77       12.71      7.46 o 
  -8   5   0       40.15       48.41     10.22 o 
  -7   5   0      104.93      108.51     12.71 o 
  -6   5   0      549.00      523.17     24.06 o 
  -5   5   0      882.16      847.11     30.33 o 
  -4   5   0       47.26       56.82      8.42 o 
  -3   5   0       27.66       32.79      4.26 o 
  -2   5   0       75.61       97.59      5.83 o 
  -1   5   0       80.58       57.19      4.51 o 
   0   5   0     1441.98     1308.60     23.82 o 
   1   5   0      503.73      412.38     10.98 o 
   2   5   0       15.74       30.62      5.76 o 
   3   5   0       79.53       92.99     12.60 o 
   4   5   0        1.85       -0.19      1.94 o 
   5   5   0        9.98        8.47      5.71 o 
   6   5   0     1133.49     1155.18     39.37 o 
   7   5   0       62.05       78.29     11.97 o 
   8   5   0      201.33      168.66     16.27 o 
   9   5   0       59.42       48.41     12.43 o 
  10   5   0       59.36       52.14     12.82 o 
  11   5   0       33.73       35.76     12.26 o 
 -11   6   0      231.76      282.93     23.10 o 
 -10   6   0      154.73      183.46     19.20 o 
  -9   6   0        1.00       -6.27      6.78 o 
  -8   6   0        0.95        4.12      6.78 o 
  -7   6   0      120.36      155.28     16.04 o 
  -6   6   0      176.85      163.41     15.08 o 
  -5   6   0     1709.00     1697.83     50.05 o 
  -4   6   0     2497.06     2370.69     61.40 o 
  -3   6   0      346.15      330.45     12.91 o 
  -2   6   0      528.80      541.39     21.94 o 
  -1   6   0      591.46      686.72     16.59 o 
   0   6   0     1271.70     1326.85     29.97 o 
   1   6   0     2751.13     2757.11     42.80 o 
   2   6   0     8111.67     8118.69    172.17 o 
   3   6   0      754.68      712.48     18.53 o 
   4   6   0       67.93       83.99     10.22 o 
   5   6   0       26.82       22.48      7.79 o 
   6   6   0        5.78       15.82      7.12 o 
   7   6   0     1238.05     1358.36     46.66 o 
   8   6   0      520.52      581.23     30.11 o 
   9   6   0      363.66      361.22     25.31 o 
  10   6   0        1.03       -2.49      8.53 o 
 -11   7   0      108.55      139.41     19.37 o 
 -10   7   0      336.70      336.43     25.02 o 
  -9   7   0      448.13      470.52     28.75 o 
  -8   7   0      892.17      861.23     38.01 o 
  -7   7   0      106.34      101.62     15.36 o 
  -6   7   0        5.17        8.70      7.57 o 
  -5   7   0       50.35       54.85     11.01 o 
  -4   7   0      375.31      369.75     20.73 o 
  -3   7   0     2296.58     2153.43     39.34 o 
  -2   7   0      348.52      286.52     13.33 o 
  -1   7   0       34.13       34.66      6.75 o 
   0   7   0     1248.20     1366.78     27.10 o 
   1   7   0      353.83      346.32     18.47 o 
   2   7   0      876.89      836.65     19.42 o 
   3   7   0     4597.00     4542.68     69.10 o 
   6   7   0      181.58      180.36     16.61 o 
   7   7   0      124.19      140.70     15.87 o 
   8   7   0      314.34      328.97     24.18 o 
   9   7   0      639.15      599.31     33.10 o 
 -10   8   0        5.01       13.73     11.01 o 
  -9   8   0      277.95      304.34     25.36 o 
  -8   8   0      510.92      503.17     30.05 o 
  -7   8   0      171.89      171.94     19.15 o 
  -6   8   0     1562.59     1679.14     55.69 o 
  -5   8   0      319.81      295.76     20.90 o 
  -4   8   0      356.77      307.62     22.28 o 
  -3   8   0      997.51     1019.56     25.38 o 
  -2   8   0      708.11      710.22     19.67 o 
  -1   8   0     5298.98     5308.11     81.56 o 
   0   8   0      896.75      866.46     27.59 o 
   1   8   0        1.68        1.02      3.09 o 
   2   8   0       21.70       29.79      4.89 o 
   3   8   0      412.97      437.44     35.95 o 
   4   8   0        5.86       -5.87      6.33 o 
   5   8   0     2054.16     2019.23     60.33 o 
   6   8   0      368.25      416.35     25.76 o 
   7   8   0        7.05        8.36      9.09 o 
   8   8   0       45.76       44.17     12.48 o 
   9   8   0       34.98       62.19     15.19 o 
 -10   9   0        0.39       -9.15      8.98 o 
  -9   9   0       71.33       52.47     15.42 o 
  -8   9   0       37.41       56.82     15.36 o 
  -7   9   0      122.53      103.26     17.23 o 
  -6   9   0       36.79       59.42     13.27 o 
  -5   9   0        2.47        3.90      7.00 o 
  -4   9   0       20.30       23.33      5.89 o 
  -3   9   0       53.14       51.28      7.28 o 
  -2   9   0        0.43       -3.68      3.65 o 
  -1   9   0      901.69      876.10     22.88 o 
   0   9   0     1764.89     1768.63     43.47 o 
   1   9   0      314.39      310.94     18.27 o 
   2   9   0        7.25        4.99      4.30 o 
   3   9   0      345.57      392.29     23.16 o 
   4   9   0       35.79       24.51      9.43 o 
   5   9   0      894.01      918.34     38.41 o 
   6   9   0      668.46      680.14     33.95 o 
   7   9   0      392.71      434.15     28.41 o 
   8   9   0      108.04      127.54     18.24 o 
  -9  10   0       12.33       -6.67     10.73 o 
  -8  10   0      145.18      158.10     21.58 o 
  -7  10   0      136.95      165.90     21.41 o 
  -6  10   0      501.16      513.79     31.29 o 
  -5  10   0      762.35      828.47     38.86 o 
  -4  10   0       24.13       16.08      8.22 o 
  -3  10   0        1.66       -3.84      3.89 o 
  -2  10   0       46.67       42.67      7.19 o 
  -1  10   0       38.45       43.51      6.96 o 
   0  10   0       51.29       41.95      9.55 o 
   1  10   0      703.93      707.93     20.82 o 
   2  10   0       16.04       25.87      9.26 o 
   3  10   0       42.66       50.72     11.75 o 
   4  10   0      300.17      325.19     23.33 o 
   5  10   0      181.55      182.67     18.92 o 
   6  10   0        0.93       -2.26      8.47 o 
   7  10   0      320.17      349.70     26.21 o 
  -8  11   0       16.38        7.74     12.94 o 
  -7  11   0       78.67       75.52     18.08 o 
  -6  11   0        1.03       10.11      9.55 o 
  -5  11   0       63.14       67.05     15.42 o 
  -4  11   0      221.68      237.59     14.75 o 
  -3  11   0      225.58      220.06     13.92 o 
  -2  11   0      124.50      147.08     14.69 o 
  -1  11   0       19.42       24.40      6.29 o 
   0  11   0        1.65       -2.25      4.35 o 
   1  11   0      146.52      142.86     16.07 o 
   2  11   0      277.26      291.92     22.03 o 
   3  11   0     1001.63     1004.08     41.18 o 
   4  11   0      212.07      177.76     19.49 o 
   5  11   0        5.22       10.22      9.26 o 
   6  11   0       98.42       75.80     15.70 o 
  -6  12   0        4.66       -1.13      9.43 o 
  -5  12   0       50.66       58.29     14.97 o 
  -4  12   0        0.27        2.67      6.55 o 
  -3  12   0       96.02       99.37     11.20 o 
  -2  12   0       58.45       70.51     24.60 o 
  -1  12   0        2.35        5.93      5.49 o 
   0  12   0       44.72       53.02      8.60 o 
   1  12   0       24.28       24.97     10.56 o 
   2  12   0        8.83        7.57      8.81 o 
   3  12   0       96.19      103.26     16.66 o 
   4  12   0      105.89      148.44     18.98 o 
  -4  13   0       41.32       55.79     11.07 o 
  -3  13   0       69.49       56.45     13.84 o 
  -2  13   0      169.72      163.77     14.15 o 
  -1  13   0      421.48      420.16     37.45 o 
   0  13   0      210.49      201.82     20.73 o 
   1  13   0        1.70        3.33     10.22 o 
  -2 -13   1        5.35       -6.38      8.64 o 
  -1 -13   1       23.24       18.92     10.85 o 
   0 -13   1        4.05        1.98      9.26 o 
   1 -13   1      120.20      115.79     11.88 o 
   2 -13   1      215.45      227.30     15.71 o 
   3 -13   1      185.81      210.76     15.57 o 
   4 -13   1        3.13       16.61      8.23 o 
   5 -13   1        0.94       -0.85     11.07 o 
  -4 -12   1       79.38       98.34     16.38 o 
  -3 -12   1      538.15      658.90     34.63 o 
  -2 -12   1       21.60       28.53     10.96 o 
  -1 -12   1       28.39       24.18     10.45 o 
   0 -12   1        0.84       -1.36      4.99 o 
   1 -12   1      142.30      129.48     20.59 o 
   2 -12   1       71.66       61.47      9.53 o 
   3 -12   1      332.11      305.73     29.97 o 
   4 -12   1      128.47      153.19     13.39 o 
   5 -12   1       51.28       53.89     15.53 o 
   6 -12   1       45.45       75.18     17.12 o 
   7 -12   1       23.83        4.52     12.03 o 
  -6 -11   1        1.47       17.96     10.73 o 
  -5 -11   1       51.59       64.51     13.90 o 
  -4 -11   1       25.21       32.08     11.13 o 
  -3 -11   1      586.77      574.85     30.56 o 
  -2 -11   1      308.55      325.58     22.26 o 
  -1 -11   1      371.34      346.48     23.10 o 
   0 -11   1      179.30      179.62     11.94 o 
   1 -11   1        5.17        2.83      4.94 o 
   2 -11   1      203.75      188.09     14.94 o 
   3 -11   1      161.09      156.71     12.28 o 
   4 -11   1      325.57      339.41     17.11 o 
   5 -11   1      520.92      546.66     32.87 o 
   6 -11   1      123.98      144.26     20.17 o 
   7 -11   1       10.57        3.84     10.56 o 
   8 -11   1       14.74        6.83     12.26 o 
  -7 -10   1      178.09      171.94     19.54 o 
  -6 -10   1      572.00      646.47     33.67 o 
  -5 -10   1      133.89      163.19     18.02 o 
  -4 -10   1      768.99      788.93     35.59 o 
  -3 -10   1       10.15       10.11      8.25 o 
  -2 -10   1       57.54       55.30     11.64 o 
  -1 -10   1      219.36      223.38     20.31 o 
   0 -10   1     1045.47     1075.61     27.29 o 
   1 -10   1      970.45      965.67     35.73 o 
   2 -10   1      156.87      162.65     11.40 o 
   3 -10   1       54.02       50.72     12.09 o 
   4 -10   1       22.59       20.70      7.12 o 
   5 -10   1      134.87      150.93     18.64 o 
   6 -10   1      394.44      422.28     29.20 o 
   7 -10   1      299.18      353.65     27.06 o 
   8 -10   1      275.67      285.53     26.15 o 
   9 -10   1       44.18       54.34     16.49 o 
  -8  -9   1        1.06        1.75      8.59 o 
  -7  -9   1        3.48        0.56      8.53 o 
  -6  -9   1      143.55      151.27     17.17 o 
  -5  -9   1     1490.04     1447.43     49.42 o 
  -4  -9   1      518.52      537.12     26.94 o 
  -3  -9   1       15.13       -2.71      5.93 o 
  -2  -9   1       14.85       12.94      4.63 o 
  -1  -9   1       27.24       32.03      5.57 o 
   0  -9   1      867.39      872.51     22.89 o 
   1  -9   1     1418.23     1367.91     30.87 o 
   2  -9   1      811.32      789.18     22.49 o 
   3  -9   1      928.70      908.56     41.88 o 
   4  -9   1        2.28       -5.35      7.68 o 
   5  -9   1      392.20      391.50     25.19 o 
   6  -9   1        8.11       15.82      9.21 o 
   7  -9   1       60.78       40.56     12.20 o 
   8  -9   1      309.48      299.03     25.76 o 
   9  -9   1       30.61       26.94     12.60 o 
  10  -9   1       20.60       10.90     12.43 o 
  -9  -8   1      273.15      269.89     23.95 o 
  -8  -8   1      250.02      256.44     21.75 o 
  -7  -8   1       49.20       55.47     12.14 o 
  -6  -8   1        4.94       -0.11      7.79 o 
  -5  -8   1        2.39        1.75      6.33 o 
  -4  -8   1     2377.52     2383.79     65.07 o 
  -3  -8   1     2397.29     2481.11     65.64 o 
  -2  -8   1      291.13      273.93     11.30 o 
  -1  -8   1       20.46       27.02      4.97 o 
   0  -8   1      711.91      736.35     46.04 o 
   1  -8   1        1.83        0.21      3.65 o 
   2  -8   1     2239.29     2219.29     41.92 o 
   3  -8   1     1830.28     1771.92     36.33 o 
   4  -8   1     1058.23     1077.78     27.04 o 
   5  -8   1      444.10      414.71     24.57 o 
   6  -8   1        9.56        1.36      8.59 o 
   7  -8   1       42.28       26.49     10.22 o 
   8  -8   1      290.04      299.43     23.33 o 
   9  -8   1      250.12      288.81     24.12 o 
  10  -8   1       37.30       44.79     14.23 o 
 -10  -7   1       50.14       58.63     14.57 o 
  -9  -7   1      345.13      335.41     24.91 o 
  -8  -7   1      512.95      544.63     29.94 o 
  -7  -7   1      714.37      722.90     32.82 o 
  -6  -7   1       82.42       90.21     12.48 o 
  -5  -7   1      236.68      270.96     18.58 o 
  -4  -7   1       76.64       77.50     10.34 o 
  -3  -7   1     2231.19     2214.90     58.24 o 
  -2  -7   1     6123.29     6135.89     81.00 o 
  -1  -7   1     1463.13     1434.25     27.58 o 
   0  -7   1      198.93      227.86     12.40 o 
   1  -7   1     2046.90     2129.09     38.48 o 
   2  -7   1        7.53       13.55      4.01 o 
   3  -7   1      489.69      454.45     15.20 o 
   4  -7   1      662.32      629.25     27.90 o 
   5  -7   1      598.75      618.23     28.64 o 
   6  -7   1      108.83       81.56     12.82 o 
   7  -7   1        3.54        4.63      7.17 o 
   8  -7   1        0.52        7.00      8.08 o 
   9  -7   1        2.55        7.63      9.43 o 
  10  -7   1      282.81      261.81     23.67 o 
  11  -7   1      162.96      146.52     19.49 o 
 -10  -6   1       70.09       81.68     15.19 o 
  -9  -6   1        5.26       22.65     10.11 o 
  -8  -6   1       90.10       88.74     13.73 o 
  -7  -6   1      650.95      643.82     29.60 o 
  -6  -6   1      539.62      571.46     26.60 o 
  -5  -6   1      227.45      252.60     16.72 o 
  -4  -6   1       24.41       25.53      7.34 o 
  -3  -6   1       49.84       56.87      9.46 o 
  -2  -6   1      196.88      196.94      6.24 o 
  -1  -6   1     3361.47     3292.97     60.81 o 
   0  -6   1     3142.64     3154.56    150.79 o 
   1  -6   1      741.63      754.20     17.95 o 
   2  -6   1        1.64        0.12      2.77 o 
   3  -6   1      115.63      109.81      9.15 o 
   4  -6   1      337.26      370.20     19.71 o 
   5  -6   1     2089.33     2072.90     57.61 o 
   6  -6   1     1170.83     1239.23     41.80 o 
   7  -6   1      160.09      142.51     14.80 o 
   8  -6   1      212.37      180.19     17.45 o 
   9  -6   1        1.92      -11.10      7.40 o 
  10  -6   1        0.44       -2.60      8.08 o 
  11  -6   1       19.63       46.66     12.82 o 
 -11  -5   1      232.34      213.85     21.63 o 
 -10  -5   1       27.35       15.76     10.05 o 
  -9  -5   1      176.79      208.04     19.20 o 
  -8  -5   1       14.45       18.36      8.02 o 
  -7  -5   1      349.42      325.86     20.39 o 
  -6  -5   1     1077.41     1082.26     37.11 o 
  -5  -5   1     2682.08     2623.40     65.81 o 
  -4  -5   1      246.94      261.07     15.36 o 
  -3  -5   1        2.80        7.37      2.35 o 
  -2  -5   1     3660.88     3854.18     56.72 o 
  -1  -5   1      174.67      156.88      4.97 o 
   0  -5   1      413.67      356.16     13.87 o 
   1  -5   1     3924.31     3821.59     98.26 o 
   2  -5   1      157.71      196.30      8.15 o 
   3  -5   1      243.98      238.41     13.08 o 
   4  -5   1       93.16      105.68     10.56 o 
   5  -5   1      279.99      323.55     17.85 o 
   6  -5   1     1010.25      938.45     33.78 o 
   7  -5   1      212.33      228.31     17.28 o 
   8  -5   1      277.58      240.51     18.41 o 
   9  -5   1       22.84       21.86      8.70 o 
  10  -5   1       22.55       23.61      9.55 o 
  12  -5   1      118.92      144.88     23.05 o 
 -11  -4   1      196.58      164.88     19.66 o 
 -10  -4   1      330.44      350.04     24.57 o 
  -9  -4   1       91.37       99.92     14.23 o 
  -8  -4   1     1076.33     1069.89     39.60 o 
  -7  -4   1       14.88        7.63      6.55 o 
  -6  -4   1       30.16       30.50      7.74 o 
  -5  -4   1     1075.08     1000.75     32.54 o 
  -4  -4   1     3806.61     4031.18     88.85 o 
  -3  -4   1      409.48      405.23      9.30 o 
  -2  -4   1     2099.40     2158.95     33.20 o 
  -1  -4   1     3131.10     3188.08     38.15 o 
   0  -4   1        3.25        1.81      1.32 o 
   1  -4   1      197.57      153.76      6.18 o 
   2  -4   1    10386.00    10431.91    142.25 o 
   4  -4   1      301.74      343.66     16.72 o 
   5  -4   1     1127.09     1164.44     35.42 o 
   6  -4   1      180.17      165.73     13.44 o 
   7  -4   1      330.43      321.29     18.30 o 
   8  -4   1     1237.50     1351.92     43.27 o 
   9  -4   1      199.89      210.01     17.12 o 
  10  -4   1       23.06       -6.72      6.10 o 
  11  -4   1       42.36       62.92     15.31 o 
  12  -4   1       26.48       26.15     13.61 o 
 -12  -3   1      106.52      102.01     17.85 o 
 -11  -3   1        0.08       -2.65      9.04 o 
 -10  -3   1       72.80       76.65     13.56 o 
  -9  -3   1      261.21      259.95     20.05 o 
  -8  -3   1     1268.94     1149.42     40.50 o 
  -7  -3   1        1.80        2.37      5.25 o 
  -6  -3   1      316.40      265.99     16.49 o 
  -5  -3   1      770.59      873.49     29.20 o 
  -4  -3   1     3028.21     2960.05     67.33 o 
  -3  -3   1     4519.25     4388.23     91.62 o 
  -2  -3   1     1881.90     1777.65     41.01 o 
  -1  -3   1      200.97      223.60      9.94 o 
   0  -3   1     2091.10     2073.26     42.50 o 
   1  -3   1    21150.34    22860.89    300.27 o 
   2  -3   1    34201.77    35990.54    660.03 o 
   3  -3   1    16436.19    16207.48    304.29 o 
   4  -3   1      707.08      579.54     20.45 o 
   5  -3   1       22.33        7.85      4.91 o 
   6  -3   1      868.59      885.75     29.60 o 
   7  -3   1      573.21      650.48     25.47 o 
   8  -3   1      365.17      397.54     20.39 o 
   9  -3   1     1200.99     1112.87     46.91 o 
  10  -3   1      401.26      336.48     25.25 o 
  11  -3   1      124.36      110.94     17.74 o 
  12  -3   1       78.76       57.05     15.59 o 
 -12  -2   1       26.78        5.03     11.41 o 
 -11  -2   1       91.77      113.82     17.34 o 
 -10  -2   1      122.61      131.16     16.44 o 
  -9  -2   1       89.51       68.57     12.37 o 
  -8  -2   1     2958.22     2703.27     71.91 o 
  -7  -2   1     2103.60     1938.24     54.56 o 
  -6  -2   1      572.62      585.98     23.89 o 
  -5  -2   1     1376.60     1446.81     40.16 o 
  -4  -2   1        6.77       11.30      4.35 o 
  -3  -2   1     1113.50     1161.39     29.99 o 
  -2  -2   1     1592.76     1509.06     34.46 o 
  -1  -2   1     5784.89     6092.09     82.04 o 
   0  -2   1     1316.52     1471.50     19.01 o 
   1  -2   1       22.69       28.78     10.00 o 
   2  -2   1     3990.77     3723.17     75.01 o 
   3  -2   1     2142.72     2091.87     46.88 o 
   4  -2   1     6287.23     6230.66    123.87 o 
   5  -2   1     2484.81     2606.68     59.48 o 
   6  -2   1     2934.72     2807.60     64.51 o 
   7  -2   1      448.08      495.21     20.67 o 
   8  -2   1        0.47        1.79      4.02 o 
   9  -2   1       31.47       31.07     10.11 o 
  10  -2   1      704.58      697.03     35.42 o 
  12  -2   1        1.53        2.77      9.21 o 
 -12  -1   1      182.04      172.39     20.56 o 
 -11  -1   1        0.61       13.39      9.88 o 
 -10  -1   1       19.80       16.61     10.00 o 
  -9  -1   1       92.61       99.13     14.06 o 
  -8  -1   1        7.01       -0.28      5.87 o 
  -7  -1   1     2254.52     2181.18     59.42 o 
  -6  -1   1     3332.37     3157.60     94.75 o 
  -5  -1   1     4659.40     4805.47     68.87 o 
  -4  -1   1     1886.17     1794.06     28.07 o 
  -3  -1   1      628.14      709.74     20.96 o 
  -2  -1   1     1480.06     1697.61     37.22 o 
  -1  -1   1     2331.64     2798.96     55.19 o 
   0  -1   1    20330.70    20416.28    583.94 o 
   1  -1   1     1192.68     1353.10     29.77 o 
   2  -1   1      216.78      265.09      9.66 o 
   3  -1   1     3988.82     4045.36     81.00 o 
   4  -1   1       94.48       76.03      6.38 o 
   5  -1   1      801.59      691.10     21.69 o 
   6  -1   1     2188.99     2235.98     39.11 o 
   7  -1   1     1312.58     1413.64     53.21 o 
   8  -1   1        3.68       -4.38      3.93 o 
   9  -1   1        0.34       -1.07      5.82 o 
  10  -1   1       23.95       20.84      9.94 o 
  11  -1   1       13.96       16.83     10.22 o 
  12  -1   1      109.46       87.95     17.74 o 
 -12   0   1      502.56      563.72     34.40 o 
 -11   0   1      229.68      229.22     22.09 o 
 -10   0   1      781.89      786.33     36.55 o 
  -9   0   1       40.46       30.28      9.77 o 
  -8   0   1        0.68       -2.77      5.20 o 
  -7   0   1        1.72       -0.11      3.22 o 
  -6   0   1      499.27      422.90     12.01 o 
  -5   0   1     7545.07     7830.62    108.85 o 
  -4   0   1     2688.27     2736.78     41.28 o 
  -3   0   1      265.81      286.39      9.15 o 
  -2   0   1     2444.86     2458.46     72.13 o 
   1   0   1    36543.64    35319.11    464.03 o 
   2   0   1     6874.25     6526.31     88.46 o 
   3   0   1      822.23      765.41     14.77 o 
   4   0   1       60.57       55.66      5.14 o 
   5   0   1       89.17       95.41      6.07 o 
   6   0   1      234.58      215.64      9.02 o 
   7   0   1     3946.63     3849.72     60.72 o 
   8   0   1     1429.65     1414.67     46.37 o 
   9   0   1       80.15       86.59     13.22 o 
  10   0   1     1001.54     1031.08     43.15 o 
  11   0   1        3.08        4.58      8.59 o 
  12   0   1       36.50       31.35     12.65 o 
 -12   1   1        8.66        9.38     11.35 o 
 -11   1   1      198.69      235.37     22.59 o 
 -10   1   1      531.30      562.42     30.90 o 
  -9   1   1      580.90      600.49     29.71 o 
  -8   1   1      272.62      324.49     12.58 o 
  -7   1   1        6.95        8.29      3.70 o 
  -6   1   1        6.47        1.08      2.54 o 
  -5   1   1       74.59       97.72      7.46 o 
  -4   1   1     3525.99     3216.84     66.09 o 
  -3   1   1     5460.47     5293.18    101.50 o 
  -2   1   1     1754.99     1719.64     35.70 o 
  -1   1   1     2462.47     2317.36     46.04 o 
   0   1   1    16123.61    16410.71    504.67 o 
   1   1   1     8373.01     8524.64    113.23 o 
   2   1   1     2768.91     2854.95     41.02 o 
   3   1   1     2029.53     1898.20     29.56 o 
   4   1   1      477.42      434.46     10.63 o 
   5   1   1        0.70        0.45      2.07 o 
   6   1   1      231.64      221.02      8.47 o 
   7   1   1      345.14      323.01     11.03 o 
   8   1   1     1545.72     1506.97     48.86 o 
   9   1   1      163.75      161.49     16.27 o 
  10   1   1      612.49      624.22     32.48 o 
  11   1   1        5.17        9.32      9.38 o 
  12   1   1        1.36       -5.03      8.13 o 
 -12   2   1       36.08       23.22     12.82 o 
 -11   2   1        9.50        5.25      9.49 o 
 -10   2   1       76.41      110.77     16.49 o 
  -9   2   1      532.19      512.43     28.30 o 
  -8   2   1      471.03      439.08     15.25 o 
  -7   2   1       96.15       89.70      9.04 o 
  -6   2   1      555.16      552.48     20.50 o 
  -5   2   1     1079.14     1278.60     33.83 o 
  -4   2   1      423.92      464.48     15.53 o 
  -3   2   1     2417.61     2367.07     50.27 o 
  -2   2   1     4208.21     4211.20     82.81 o 
  -1   2   1     2027.53     2084.63     30.65 o 
   0   2   1      903.30      935.81     17.31 o 
   1   2   1     2641.02     2677.04     38.55 o 
   2   2   1     1331.87     1333.26     21.36 o 
   3   2   1      854.36      776.05     14.56 o 
   4   2   1     5404.50     5361.93     84.76 o 
   5   2   1       99.47       91.12      5.07 o 
   6   2   1        7.75        4.96      2.65 o 
   7   2   1      536.49      473.85     23.16 o 
   8   2   1      359.34      369.07     22.37 o 
   9   2   1       20.20        8.98      7.63 o 
  10   2   1       52.68       67.78     13.95 o 
  11   2   1      117.11      112.46     16.78 o 
  12   2   1        0.10       -1.07      9.72 o 
 -12   3   1        4.57        5.99     10.90 o 
 -11   3   1       77.06       78.80     16.44 o 
 -10   3   1      269.76      303.72     24.63 o 
  -9   3   1      139.48      160.59     13.90 o 
  -8   3   1      548.68      571.80     24.46 o 
  -7   3   1       65.00       59.87      8.87 o 
  -6   3   1       93.97       76.03      8.98 o 
  -5   3   1      335.84      380.32     16.72 o 
  -4   3   1      228.09      239.05     11.81 o 
  -3   3   1       24.34       22.26      4.18 o 
  -2   3   1     3034.73     3027.57     91.48 o 
  -1   3   1     1200.60     1209.91     30.22 o 
   0   3   1       16.76       26.21      4.12 o 
   1   3   1     1980.71     2241.99     33.94 o 
   2   3   1     1078.20     1204.78     20.60 o 
   3   3   1      136.45      138.92      5.46 o 
   4   3   1     7294.19     7797.10    107.70 o 
   5   3   1     5882.91     5842.47    129.27 o 
   6   3   1      941.46      829.54     30.50 o 
   7   3   1        2.83        3.78      5.87 o 
   8   3   1       73.64       77.44     11.86 o 
   9   3   1      125.63      108.73     14.74 o 
  10   3   1       94.77       58.52     13.22 o 
  11   3   1      179.45      166.57     19.88 o 
 -12   4   1      154.58      225.43     25.98 o 
 -11   4   1        3.32       -6.04     10.73 o 
  -9   4   1      105.56      103.82     12.71 o 
  -8   4   1       24.00       33.16      8.76 o 
  -7   4   1      423.71      452.62     21.69 o 
  -6   4   1     1517.50     1537.08     44.00 o 
  -5   4   1      750.91      706.12     24.40 o 
  -4   4   1      102.17      137.37     10.51 o 
  -3   4   1      511.68      517.40     18.53 o 
  -2   4   1      101.52      110.98      5.52 o 
  -1   4   1      426.21      444.26     11.08 o 
   0   4   1      817.16      660.50     22.20 o 
   1   4   1     2035.05     1932.71     31.17 o 
   2   4   1        4.57        8.82      2.31 o 
   3   4   1       16.78        7.80      3.22 o 
   4   4   1     1748.76     1916.61     31.90 o 
   5   4   1        3.16        2.53      2.51 o 
   6   4   1      421.42      431.32     21.97 o 
   7   4   1      586.99      590.78     27.34 o 
   8   4   1      359.05      325.07     21.75 o 
   9   4   1      175.00      157.82     17.28 o 
  10   4   1        5.71       10.73      9.88 o 
  11   4   1       63.93       84.16     16.61 o 
 -12   5   1       17.30       11.47     14.23 o 
 -10   5   1      176.18      191.88     18.19 o 
  -9   5   1        6.48       11.81      8.36 o 
  -8   5   1       44.14       34.91     10.17 o 
  -7   5   1       47.46       47.17      9.83 o 
  -6   5   1      180.02      170.75     14.52 o 
  -5   5   1      675.17      621.51     24.40 o 
  -4   5   1     1821.17     1798.21     46.77 o 
  -3   5   1      500.04      441.93     12.61 o 
  -2   5   1       27.22       31.58      5.42 o 
  -1   5   1        4.40        6.64      2.73 o 
   0   5   1      948.73     1025.23     20.84 o 
   1   5   1     1981.07     1888.53     31.93 o 
   2   5   1     7520.40     8015.98    111.68 o 
   3   5   1      900.78      884.91     18.52 o 
   4   5   1      455.44      462.90     12.43 o 
   5   5   1       92.02       86.87     10.56 o 
   6   5   1      484.68      505.03     24.57 o 
   7   5   1      375.40      341.23     21.13 o 
   8   5   1      592.26      590.95     29.77 o 
   9   5   1      491.19      445.10     26.77 o 
  10   5   1        0.16        0.56      8.92 o 
 -10   6   1      393.56      366.82     25.14 o 
  -9   6   1      561.61      652.07     31.80 o 
  -8   6   1      385.89      384.95     24.29 o 
  -7   6   1       29.35       17.34      8.53 o 
  -6   6   1       90.37      104.16     12.77 o 
  -5   6   1      619.74      640.83     25.93 o 
  -4   6   1      754.36      671.27     25.81 o 
  -3   6   1     1875.07     1881.04     34.45 o 
  -2   6   1     1818.85     1870.55     33.73 o 
  -1   6   1        6.01        8.49      6.75 o 
   0   6   1      157.07      167.13      7.72 o 
   1   6   1      138.63      149.37      7.32 o 
   2   6   1     1508.31     1524.78     28.34 o 
   3   6   1     2336.14     2265.72     38.39 o 
   4   6   1      666.10      646.04     15.99 o 
   5   6   1      371.92      360.94     21.07 o 
   6   6   1       20.53       11.58      7.96 o 
   7   6   1       50.83       43.27     10.79 o 
   8   6   1      162.85      148.95     16.95 o 
   9   6   1      467.82      477.81     29.26 o 
  10   6   1      272.82      258.14     23.55 o 
 -11   7   1       21.50       16.72     12.09 o 
 -10   7   1       17.48       22.37     11.64 o 
  -9   7   1      388.14      442.45     27.96 o 
  -8   7   1     1006.35      998.55     41.63 o 
  -7   7   1     1885.34     1927.79     59.82 o 
  -6   7   1       74.31       52.87     11.52 o 
  -5   7   1       99.22      114.61     12.77 o 
  -4   7   1      114.84      111.50     12.03 o 
  -3   7   1     1052.86     1023.95     23.72 o 
  -2   7   1     1225.85     1111.45     24.50 o 
  -1   7   1      306.25      252.84     10.44 o 
   0   7   1     1506.35     1564.67     35.67 o 
   1   7   1        6.12        5.92      3.90 o 
   2   7   1      130.56      120.81      7.38 o 
   3   7   1      831.10      822.54     19.52 o 
   4   7   1      891.81      889.19     33.50 o 
   5   7   1      108.97      131.27     14.46 o 
   7   7   1        1.29       -9.57      6.38 o 
   8   7   1       26.91       15.99      9.77 o 
   9   7   1      126.33      149.29     18.41 o 
 -10   8   1        0.44        1.13      9.43 o 
  -9   8   1       11.01       -4.41      9.04 o 
  -8   8   1       38.20       42.03     12.77 o 
  -7   8   1     1546.72     1431.73     51.63 o 
  -6   8   1      845.59      924.49     39.20 o 
  -5   8   1      778.78      770.57     34.00 o 
  -4   8   1       95.60       98.33     14.18 o 
  -3   8   1       15.20        7.31      4.52 o 
  -2   8   1      167.46      160.48      9.48 o 
  -1   8   1      348.90      318.06     20.14 o 
   0   8   1     2158.28     2212.10     62.22 o 
   1   8   1      580.41      539.69     16.22 o 
   2   8   1      121.60      109.15      7.90 o 
   3   8   1       24.46       27.90      4.96 o 
   4   8   1       13.03       24.63      8.81 o 
   5   8   1        4.67        6.72      7.46 o 
   6   8   1      659.15      714.88     33.67 o 
   7   8   1      182.60      197.47     19.37 o 
   8   8   1        9.66       22.88     11.41 o 
 -10   9   1       80.88      106.31     19.43 o 
  -9   9   1       34.82       31.69     14.52 o 
  -8   9   1       77.01       57.05     14.40 o 
  -7   9   1        1.06       10.45      9.21 o 
  -6   9   1       99.72      110.09     15.99 o 
  -5   9   1     1361.51     1402.08     49.99 o 
  -4   9   1      209.57      222.19     22.11 o 
  -3   9   1        2.01       -2.47      4.00 o 
  -2   9   1       25.60       19.24      5.43 o 
  -1   9   1        3.65        1.67      4.17 o 
   0   9   1      256.45      236.00     11.37 o 
   1   9   1      997.18      998.80     24.62 o 
   2   9   1      116.05      104.45      8.27 o 
   3   9   1       44.74       45.98     10.90 o 
   4   9   1      226.14      226.56     18.24 o 
   5   9   1        3.17       -9.91      6.61 o 
   6   9   1      236.10      278.02     21.92 o 
   7   9   1      547.08      628.91     33.89 o 
   8   9   1      253.44      249.38     24.01 o 
  -9  10   1       53.42       90.15     18.70 o 
  -8  10   1        0.78        6.61     11.13 o 
  -7  10   1       81.95       72.98     16.27 o 
  -6  10   1       39.20       45.64     13.39 o 
  -5  10   1       60.55       79.53     14.52 o 
  -4  10   1      288.26      276.47     14.63 o 
  -3  10   1      258.60      283.68     14.53 o 
  -2  10   1       11.63       21.07      6.19 o 
  -1  10   1      112.82      123.01      9.84 o 
   0  10   1       19.07       11.10      4.99 o 
   1  10   1      174.46      160.69     15.00 o 
   2  10   1      238.43      226.93     11.97 o 
   3  10   1       81.43       90.04     14.01 o 
   4  10   1       67.43       74.96     13.78 o 
   5  10   1      277.53      262.49     22.03 o 
   6  10   1       43.36       42.31     12.37 o 
   7  10   1       53.40       73.15     15.99 o 
  -8  11   1      263.04      317.39     29.37 o 
  -7  11   1       54.21       59.25     16.32 o 
  -6  11   1       52.85       63.15     15.53 o 
  -5  11   1      150.93      194.99     21.80 o 
  -4  11   1        0.79        3.68      5.62 o 
  -3  11   1      212.31      187.36     17.62 o 
  -2  11   1      548.43      580.69     27.85 o 
  -1  11   1       42.03       31.65     11.35 o 
   0  11   1        0.16       -0.96      5.73 o 
   1  11   1        7.13        0.52      4.78 o 
   2  11   1       50.75       41.97     12.03 o 
   3  11   1      968.92      961.27     40.50 o 
   4  11   1      393.21      447.59     28.92 o 
   5  11   1       76.78       72.41     15.70 o 
  -6  12   1       14.29       32.59     13.56 o 
  -5  12   1       14.04        5.03      9.94 o 
  -4  12   1      140.48      172.40     14.04 o 
  -3  12   1        4.53        7.91      6.29 o 
  -2  12   1       15.69       25.93      7.87 o 
  -1  12   1      341.12      373.11     17.43 o 
   0  12   1       93.34       91.34     10.21 o 
   1  12   1        0.01       -5.42      8.02 o 
   2  12   1      101.86      101.00     16.21 o 
   3  12   1       86.43       74.39     15.48 o 
  -3  13   1       88.80       85.07     11.95 o 
  -2  13   1       40.44       34.29     11.86 o 
  -1  13   1      339.53      293.97     16.99 o 
   0  13   1      412.69      427.82     28.86 o 
  -2 -13   2       82.94      109.41     17.06 o 
  -1 -13   2        0.62       -2.03      9.88 o 
   0 -13   2       50.27       42.76     13.22 o 
   1 -13   2        5.70        0.49     11.10 o 
   2 -13   2       92.24      106.22     11.93 o 
   3 -13   2      400.73      406.72     20.28 o 
   4 -13   2      161.71      166.96     14.94 o 
   5 -13   2       42.93       62.47     16.78 o 
  -5 -12   2       22.35       17.28     11.13 o 
  -4 -12   2        9.65        6.95      8.98 o 
  -3 -12   2       59.65       72.41     14.69 o 
  -2 -12   2     1274.22     1310.40     49.14 o 
  -1 -12   2      222.81      238.99     20.84 o 
   0 -12   2      184.08      186.25     20.19 o 
   1 -12   2        2.49        1.02      5.49 o 
   2 -12   2        8.88       13.26      6.71 o 
   3 -12   2      115.03      126.57     12.36 o 
   4 -12   2      565.85      559.34     23.00 o 
   5 -12   2      379.34      324.17     28.02 o 
   6 -12   2      135.43      131.84     20.56 o 
   7 -12   2        0.17       -5.54     10.05 o 
  -5 -11   2      229.42      226.62     21.07 o 
  -4 -11   2        0.35        5.25      8.87 o 
  -3 -11   2     1029.54     1093.78     42.93 o 
  -2 -11   2      151.62      169.85     17.23 o 
  -1 -11   2      213.21      184.48     17.34 o 
   0 -11   2      942.13      990.18     27.49 o 
   1 -11   2      502.25      501.16     25.59 o 
   2 -11   2       76.75       55.39      8.70 o 
   3 -11   2      653.44      633.17     22.82 o 
   4 -11   2       53.24       48.77      8.97 o 
   5 -11   2      214.67      250.63     23.67 o 
   6 -11   2      311.24      341.17     27.00 o 
   7 -11   2      333.70      365.46     29.15 o 
   8 -11   2        0.84      -10.85     10.11 o 
  -7 -10   2       16.35        8.53     10.56 o 
  -6 -10   2       29.90       26.04     11.18 o 
  -5 -10   2      897.21      938.45     39.60 o 
  -4 -10   2     1064.28     1095.42     41.97 o 
  -3 -10   2        0.04        9.04      7.96 o 
  -2 -10   2      259.33      209.16     17.12 o 
  -1 -10   2       29.14       32.94      6.64 o 
   0 -10   2      791.81      765.14     22.41 o 
   1 -10   2      956.10      985.09     26.60 o 
   2 -10   2     1327.77     1308.20     46.32 o 
   3 -10   2       54.34       39.36      7.59 o 
   4 -10   2       37.31       60.17      8.64 o 
   5 -10   2      128.42       98.74     15.82 o 
   6 -10   2       44.33       30.11     11.35 o 
   7 -10   2      113.67      134.49     19.43 o 
   8 -10   2       50.90       71.40     16.55 o 
   9 -10   2      253.88      278.64     27.23 o 
  -8  -9   2       77.42       93.60     16.38 o 
  -7  -9   2      151.78      178.15     19.15 o 
  -6  -9   2       69.17       67.90     13.10 o 
  -5  -9   2       57.22       72.30     12.54 o 
  -4  -9   2      258.79      269.49     19.54 o 
  -3  -9   2       57.20       49.14     10.39 o 
  -2  -9   2      203.37      181.43     14.80 o 
  -1  -9   2        4.40        5.57      3.93 o 
   0  -9   2      528.56      510.72     16.91 o 
   1  -9   2        4.29        5.72      4.53 o 
   2  -9   2     1016.57     1008.39     25.91 o 
   3  -9   2      612.01      541.39     18.65 o 
   4  -9   2      298.85      344.45     15.48 o 
   5  -9   2      100.29      118.11     15.76 o 
   6  -9   2       88.71       78.18     14.57 o 
   7  -9   2        6.94        9.77      9.26 o 
   8  -9   2      126.62      138.56     19.09 o 
   9  -9   2      270.21      295.64     26.55 o 
  10  -9   2        4.58        7.79     11.52 o 
  -9  -8   2      242.01      257.35     22.88 o 
  -8  -8   2      925.40      926.08     40.84 o 
  -7  -8   2      356.87      364.10     24.40 o 
  -6  -8   2       35.30       29.60     10.22 o 
  -5  -8   2       22.05       56.88     10.79 o 
  -4  -8   2       67.92       76.65     11.30 o 
  -3  -8   2     2806.41     2909.27     73.60 o 
  -2  -8   2     2209.08     2250.24     97.35 o 
  -1  -8   2      156.54      153.52     10.22 o 
   0  -8   2      750.89      737.41     19.71 o 
   1  -8   2      417.50      387.32     14.18 o 
   2  -8   2       97.41       95.48      9.52 o 
   3  -8   2      867.64      822.15     22.24 o 
   4  -8   2      951.21      982.62     37.56 o 
   5  -8   2      565.34      533.05     27.68 o 
   6  -8   2       67.93       56.88     12.48 o 
   7  -8   2      432.09      456.91     28.19 o 
   8  -8   2        5.85        3.78      8.25 o 
   9  -8   2       75.22       87.55     16.72 o 
  10  -8   2      168.64      176.40     21.24 o 
 -10  -7   2       54.93       40.33     12.60 o 
  -9  -7   2       46.36       47.00     12.71 o 
  -8  -7   2       84.72       76.59     13.67 o 
  -7  -7   2      946.84      956.01     38.18 o 
  -6  -7   2       57.60       64.05     11.24 o 
  -5  -7   2      376.82      359.19     20.56 o 
  -4  -7   2      167.58      167.37     13.90 o 
  -3  -7   2      119.02       89.54     11.83 o 
  -2  -7   2     1877.57     1963.21     28.27 o 
  -1  -7   2     2618.69     2465.84     51.78 o 
   0  -7   2     1775.30     1712.54     36.68 o 
   1  -7   2        2.45       -1.44      5.59 o 
   2  -7   2      417.18      423.90     14.28 o 
   3  -7   2      200.34      193.03     10.82 o 
   4  -7   2     1118.24     1107.22     38.24 o 
   5  -7   2     2158.54     2168.24     61.40 o 
   6  -7   2     1551.09     1489.46     49.37 o 
   7  -7   2      185.50      187.47     18.47 o 
   8  -7   2      314.95      293.10     22.03 o 
   9  -7   2        4.52        2.03      7.85 o 
  10  -7   2       74.66       80.83     15.48 o 
  11  -7   2      139.17      167.37     20.11 o 
 -10  -6   2       27.77       18.47      9.77 o 
  -9  -6   2      117.90      119.35     15.65 o 
  -8  -6   2        5.66        0.90      6.67 o 
  -7  -6   2      131.83      104.10     13.39 o 
  -6  -6   2     2749.83     2788.62     72.36 o 
  -5  -6   2     1874.23     1777.87     50.84 o 
  -4  -6   2      355.48      376.36     19.20 o 
  -3  -6   2      314.14      314.83     10.85 o 
  -2  -6   2      652.96      708.89     13.21 o 
  -1  -6   2      953.36     1007.06     26.42 o 
   0  -6   2     4152.40     4204.62     73.02 o 
   1  -6   2     4047.78     4020.69     49.52 o 
   2  -6   2       10.37        7.93      3.27 o 
   3  -6   2      487.14      496.44     14.93 o 
   4  -6   2        4.07       -5.03      4.18 o 
   5  -6   2      381.32      360.15     20.73 o 
   6  -6   2      733.70      724.37     30.56 o 
   7  -6   2     1025.60     1034.36     39.26 o 
   8  -6   2      670.35      765.15     34.17 o 
   9  -6   2        5.14        3.45      8.13 o 
  10  -6   2       17.18       13.61      9.26 o 
  11  -6   2       14.79        9.88      9.04 o 
 -11  -5   2      166.81      168.04     20.11 o 
 -10  -5   2      601.19      543.28     30.22 o 
  -9  -5   2       10.26        6.10      7.51 o 
  -8  -5   2      234.43      245.71     18.87 o 
  -7  -5   2       44.15       41.29      9.49 o 
  -6  -5   2      477.71      471.31     22.48 o 
  -5  -5   2     4402.39     4367.50     98.17 o 
  -4  -5   2     1971.30     2019.01     51.97 o 
  -3  -5   2      130.98      111.03      6.86 o 
  -2  -5   2     1254.12     1390.82     20.20 o 
  -1  -5   2      276.26      311.34      7.91 o 
   0  -5   2      498.06      486.25     11.74 o 
   1  -5   2    10777.93    10973.15    122.78 o 
   2  -5   2     9634.12     9653.69    187.95 o 
   3  -5   2     3227.06     3152.27     72.64 o 
   4  -5   2     1698.01     1769.51     47.90 o 
   5  -5   2      700.57      685.28     27.06 o 
   6  -5   2      362.55      384.38     21.18 o 
   7  -5   2      628.39      619.70     27.62 o 
   8  -5   2     1581.03     1645.98     51.29 o 
   9  -5   2      396.91      403.08     24.01 o 
  10  -5   2       32.76       18.64      9.55 o 
  12  -5   2       97.34       93.93     19.26 o 
 -11  -4   2       16.58       16.72     10.51 o 
 -10  -4   2      409.79      407.94     25.59 o 
  -9  -4   2      186.18      175.16     16.72 o 
  -8  -4   2      621.34      627.83     28.58 o 
  -7  -4   2      109.62      107.83     12.03 o 
  -6  -4   2      810.30      815.36     29.82 o 
  -5  -4   2      312.76      310.27     16.55 o 
  -4  -4   2      950.87      885.69     28.13 o 
  -3  -4   2    13653.82    14823.52    197.48 o 
  -2  -4   2     1749.77     1720.30     23.00 o 
  -1  -4   2       43.03       41.38      2.70 o 
   0  -4   2     1295.19     1276.82     37.11 o 
   1  -4   2      234.09      266.18      6.38 o 
   2  -4   2     4348.72     4312.34    143.53 o 
   3  -4   2     9834.24     9910.62    193.46 o 
   4  -4   2     1476.59     1398.57     39.26 o 
   5  -4   2        3.08        3.45      4.86 o 
   6  -4   2      433.62      422.17     20.45 o 
   7  -4   2      109.32      103.37     11.69 o 
   8  -4   2       33.53       47.39      9.72 o 
   9  -4   2     1027.17     1061.58     38.52 o 
  10  -4   2      327.60      381.44     23.16 o 
  11  -4   2      144.70      143.70     20.39 o 
  12  -4   2        0.96        8.81     11.41 o 
 -12  -3   2       10.47        2.15      9.55 o 
 -11  -3   2      138.49      140.14     17.79 o 
 -10  -3   2      183.18      130.37     16.32 o 
  -9  -3   2      109.51      112.80     14.23 o 
  -8  -3   2     2144.46     2169.88     61.23 o 
  -7  -3   2      434.91      441.38     22.20 o 
  -6  -3   2      307.01      288.87     16.89 o 
  -5  -3   2      352.06      295.87     15.36 o 
  -4  -3   2     8510.97     9869.33    194.70 o 
  -3  -3   2       10.28       15.76      4.24 o 
  -2  -3   2     4297.65     4291.54     60.38 o 
  -1  -3   2     4493.09     4492.81     51.78 o 
   0  -3   2     2266.02     2522.56     30.71 o 
   1  -3   2    29186.73    30987.25    333.84 o 
   2  -3   2    53866.34    56478.36   1030.86 o 
   3  -3   2     1989.26     2119.21     49.99 o 
   4  -3   2     2235.22     2151.52     52.02 o 
   5  -3   2     2539.68     2337.92     56.71 o 
   6  -3   2      736.02      713.07     26.21 o 
   7  -3   2      169.39      173.01     13.16 o 
   8  -3   2      432.81      463.18     22.48 o 
   9  -3   2       65.64       68.29     10.11 o 
  10  -3   2      437.16      428.21     27.90 o 
  11  -3   2      135.60      149.86     19.71 o 
  12  -3   2        1.75       -6.21      8.81 o 
 -12  -2   2      205.76      253.73     24.18 o 
 -11  -2   2       44.71       31.07     11.58 o 
 -10  -2   2        0.26       12.82      8.98 o 
  -9  -2   2      102.43       96.93     13.56 o 
  -8  -2   2     1031.99     1004.48     36.94 o 
  -7  -2   2     2609.39     2605.50     67.05 o 
  -6  -2   2     2974.79     2685.59     65.86 o 
  -5  -2   2     2459.29     2770.94     64.90 o 
  -4  -2   2     1462.18     1603.11     40.33 o 
  -3  -2   2       38.79       47.67      5.03 o 
  -2  -2   2        0.91        7.87      2.32 o 
  -1  -2   2     6378.61     6861.88     76.30 o 
   0  -2   2     7531.90     7967.25     88.08 o 
   1  -2   2     9056.24     9336.59    102.97 o 
   2  -2   2    23823.32    26461.76    487.47 o 
   3  -2   2      199.36      158.44      9.49 o 
   4  -2   2       26.84       25.08      5.37 o 
   5  -2   2      669.42      618.06     22.03 o 
   6  -2   2      608.26      593.77     22.59 o 
   7  -2   2     1139.76     1192.01     36.21 o 
   8  -2   2      237.23      239.04     12.11 o 
   9  -2   2        2.16        1.71      4.33 o 
  10  -2   2       13.53        2.71      7.51 o 
  11  -2   2        9.34        5.99      9.09 o 
 -12  -1   2      277.77      317.96     26.38 o 
 -11  -1   2      542.93      550.51     31.86 o 
 -10  -1   2       18.49        5.99      8.47 o 
  -9  -1   2      851.20      821.07     35.19 o 
  -8  -1   2      400.14      398.73     22.20 o 
  -7  -1   2       58.84       56.99      9.32 o 
  -6  -1   2     1035.08     1018.00     21.78 o 
  -5  -1   2     2085.93     1902.91     30.56 o 
  -4  -1   2      531.40      690.14     12.89 o 
  -3  -1   2        8.81        6.94      1.44 o 
  -2  -1   2     2863.09     2988.03     41.60 o 
  -1  -1   2     2425.95     2807.22     40.18 o 
   0  -1   2     4302.17     4735.84     89.70 o 
   1  -1   2       86.12       68.23      4.97 o 
   2  -1   2      116.17      118.84      7.34 o 
   3  -1   2      259.59      323.27     12.77 o 
   4  -1   2     1220.79     1141.51     30.22 o 
   5  -1   2       15.22       11.26      3.26 o 
   6  -1   2     2046.99     2081.17     37.49 o 
   7  -1   2     2310.02     2400.10     43.05 o 
   8  -1   2      106.97       88.67      7.64 o 
   9  -1   2        0.23       -2.71      6.33 o 
  10  -1   2      731.40      748.37     35.76 o 
  11  -1   2        7.58        3.73      9.32 o 
  12  -1   2       63.34       51.01     15.08 o 
 -12   0   2       41.71       30.33     13.67 o 
 -11   0   2      741.31      790.12     38.81 o 
 -10   0   2      871.39      935.79     40.22 o 
  -9   0   2     1376.61     1370.22     47.56 o 
  -8   0   2      112.75       97.49     12.20 o 
  -7   0   2      306.14      279.19     10.09 o 
  -6   0   2        0.44        8.35      2.75 o 
  -5   0   2      166.70      255.48     14.18 o 
  -4   0   2     5156.13     5178.30     72.68 o 
  -3   0   2      893.75      818.77     14.63 o 
  -2   0   2     1758.63     1872.01     27.50 o 
  -1   0   2      452.27      407.62      8.27 o 
   0   0   2     1035.92     1099.82     25.14 o 
   1   0   2       98.41       91.47      3.51 o 
   2   0   2      606.46      683.79     13.14 o 
   3   0   2     1616.09     1516.39     25.47 o 
   4   0   2        4.48       12.28      3.62 o 
   5   0   2      186.13      195.27      8.04 o 
   6   0   2       11.43        8.06      4.26 o 
   7   0   2      738.46      742.48     31.24 o 
   8   0   2      768.98      676.98     30.05 o 
   9   0   2       85.45       88.29     13.56 o 
  10   0   2       47.87       47.56     12.71 o 
  11   0   2       33.40        6.38      9.55 o 
  12   0   2        0.75       -0.23      9.88 o 
 -12   1   2      134.53      168.16     21.24 o 
 -11   1   2       22.12       27.28     12.37 o 
 -10   1   2       46.77       49.42     12.71 o 
  -9   1   2      356.87      414.04     24.29 o 
  -8   1   2     1221.84     1243.13     42.87 o 
  -7   1   2       39.37       32.42      4.90 o 
  -6   1   2      489.03      512.15     17.62 o 
  -5   1   2      695.01      805.76     22.37 o 
  -4   1   2      136.09      117.32      6.95 o 
  -3   1   2     8290.74     8669.92    163.52 o 
  -2   1   2     4291.42     4443.98     86.65 o 
  -1   1   2      183.61      203.96      4.08 o 
   0   1   2     1513.35     1496.92     18.26 o 
   1   1   2     2435.01     2696.94     42.67 o 
   2   1   2      835.91      900.02     16.14 o 
   3   1   2      938.34      845.18     16.32 o 
   4   1   2     2850.88     2660.04     41.60 o 
   5   1   2     1787.81     1808.61     85.43 o 
   6   1   2       27.54       29.06      4.08 o 
   7   1   2      527.37      523.42     14.95 o 
   8   1   2       33.51       31.52      8.81 o 
   9   1   2      520.11      523.00     28.24 o 
  11   1   2       80.10       90.38     15.99 o 
  12   1   2       33.26       45.81     14.18 o 
 -12   2   2        5.25        6.21     10.73 o 
 -11   2   2        4.17       11.58     10.34 o 
 -10   2   2        9.23        1.36      8.36 o 
  -9   2   2      344.15      337.56     23.05 o 
  -8   2   2      615.84      632.26     18.84 o 
  -7   2   2      332.26      344.28     16.66 o 
  -5   2   2       64.40       95.12      7.79 o 
  -4   2   2       80.18       68.74      6.44 o 
  -3   2   2       84.79       97.04      6.83 o 
  -2   2   2     4265.50     4499.79     89.25 o 
  -1   2   2     1493.78     1455.87     21.03 o 
   0   2   2      225.28      301.86      9.88 o 
   1   2   2      288.34      287.15      8.22 o 
   2   2   2      183.24      195.89      6.37 o 
   3   2   2     1040.48     1054.98     21.97 o 
   4   2   2     7646.03     8348.66    115.45 o 
   5   2   2     2317.88     2220.92     49.74 o 
   6   2   2     1511.21     1425.19     27.05 o 
   7   2   2      107.05      100.37     11.86 o 
   8   2   2      863.22      780.68     32.70 o 
   9   2   2       13.86       18.92      9.26 o 
  10   2   2       54.57       51.35     12.31 o 
  11   2   2      541.03      545.42     32.25 o 
 -12   3   2       59.57       45.41     14.29 o 
 -11   3   2      473.74      506.62     32.93 o 
 -10   3   2       11.45       12.99     10.22 o 
  -9   3   2       98.84      106.81     12.09 o 
  -8   3   2        0.01       -2.26      5.31 o 
  -7   3   2      689.26      687.43     25.98 o 
  -6   3   2     1681.24     1682.36     43.72 o 
  -5   3   2     1421.22     1441.90     37.73 o 
  -4   3   2      532.50      614.22     20.79 o 
  -3   3   2      209.11      247.01     11.64 o 
  -2   3   2      101.82       85.23      4.50 o 
  -1   3   2      251.73      239.73      5.16 o 
   0   3   2    10631.89    10831.22    145.47 o 
   1   3   2      720.52      656.88     13.47 o 
   2   3   2       12.65        8.45      2.24 o 
   3   3   2      246.98      328.10     21.32 o 
   4   3   2      193.47      175.59     11.55 o 
   5   3   2      840.35      865.84     46.63 o 
   6   3   2     1540.62     1470.48     27.69 o 
   7   3   2     1111.18     1103.67     39.03 o 
   8   3   2      794.44      738.32     32.03 o 
   9   3   2       59.90       44.79     10.90 o 
  10   3   2       10.15       10.62     10.00 o 
  11   3   2        4.69        8.81     10.17 o 
 -12   4   2       26.27       15.82     12.43 o 
 -11   4   2     1337.23     1559.56     61.29 o 
  -9   4   2        8.68        7.06      7.40 o 
  -8   4   2       46.70       72.64     10.96 o 
  -7   4   2       19.79       24.46      7.51 o 
  -6   4   2       29.43       28.86      6.78 o 
  -5   4   2     4149.79     3946.06     86.20 o 
  -4   4   2     1891.37     1850.74     46.60 o 
  -3   4   2      108.73       91.45      8.13 o 
  -2   4   2      210.32      233.27      5.60 o 
  -1   4   2       39.94       34.01      4.60 o 
   0   4   2      364.25      346.01      9.74 o 
   1   4   2      312.94      218.90      7.74 o 
   2   4   2     6466.08     6726.25     94.50 o 
   3   4   2      772.42      738.30     22.17 o 
   4   4   2        5.27        2.87      2.51 o 
   5   4   2      521.33      533.35     17.20 o 
   6   4   2      586.49      538.14     25.19 o 
   7   4   2       64.96       57.50     11.30 o 
   8   4   2      933.24      888.29     36.66 o 
   9   4   2      715.35      660.82     32.54 o 
  10   4   2       41.47       32.48     11.64 o 
  11   4   2        0.36        7.63     11.07 o 
 -12   5   2       22.70       32.87     16.61 o 
 -10   5   2       72.09      100.60     14.69 o 
  -9   5   2       67.46       86.48     13.39 o 
  -8   5   2       27.85       53.38     11.07 o 
  -7   5   2      122.12      131.10     13.44 o 
  -6   5   2      407.13      501.70     22.88 o 
  -5   5   2     2077.47     2082.22     53.72 o 
  -4   5   2      387.15      315.75     16.15 o 
  -3   5   2     1840.74     1677.23     30.49 o 
  -2   5   2      620.87      630.94     15.31 o 
  -1   5   2       24.95       28.40      4.10 o 
   0   5   2      997.04     1204.98     26.80 o 
   1   5   2      671.65      764.56     17.10 o 
   2   5   2     1105.18     1088.39     21.87 o 
   3   5   2     1002.80     1011.04     21.09 o 
   4   5   2     1163.93     1132.08     23.03 o 
   5   5   2      158.01      171.60     13.90 o 
   6   5   2      202.60      190.69     16.10 o 
   7   5   2      237.43      230.40     18.58 o 
   8   5   2       62.24       56.37     11.86 o 
   9   5   2      247.40      228.65     20.90 o 
  10   5   2      286.85      288.07     23.27 o 
 -10   6   2      148.34      138.61     17.68 o 
  -9   6   2      545.64      560.73     30.28 o 
  -8   6   2      587.88      546.66     28.24 o 
  -7   6   2      538.46      580.27     28.36 o 
  -6   6   2       81.37       72.02     10.62 o 
  -5   6   2       53.84       87.21     11.13 o 
  -4   6   2       54.17       47.90      8.42 o 
  -3   6   2     1463.76     1507.80     55.02 o 
  -2   6   2     1880.19     1831.64     33.47 o 
  -1   6   2      150.88      129.96     16.69 o 
   0   6   2      584.05      638.14     27.73 o 
   1   6   2      276.06      246.10      9.69 o 
   2   6   2      465.22      506.34     14.28 o 
   3   6   2      565.96      570.58     15.36 o 
   4   6   2     1105.81     1080.87     23.42 o 
   5   6   2        6.23       10.51      7.06 o 
   6   6   2      802.27      808.13     33.44 o 
   7   6   2      137.54      135.73     15.48 o 
   8   6   2       25.48       24.97     10.45 o 
   9   6   2       38.22       36.66     12.09 o 
  10   6   2      151.59      170.64     20.50 o 
 -11   7   2       13.73       17.00     11.64 o 
 -10   7   2      164.27      150.65     19.77 o 
  -9   7   2        1.86        3.73      8.76 o 
  -8   7   2       27.61       17.06     10.17 o 
  -7   7   2      905.13      939.69     38.52 o 
  -6   7   2     2092.16     2115.49     60.10 o 
  -5   7   2       43.72       41.35      9.09 o 
  -4   7   2        2.42        0.28      3.63 o 
  -3   7   2      111.49      129.51      8.40 o 
  -2   7   2      175.36      174.59      9.32 o 
  -1   7   2     1287.83     1265.62     26.70 o 
   0   7   2     1991.85     1949.56     35.92 o 
   1   7   2      722.15      694.03     17.89 o 
   2   7   2        1.55        5.44      3.39 o 
   3   7   2      260.03      284.68     20.11 o 
   4   7   2       83.71       79.98     11.13 o 
   5   7   2      217.36      202.44     17.45 o 
   6   7   2      545.23      604.51     30.05 o 
   7   7   2       56.48       58.24     12.88 o 
   8   7   2       12.06       11.86      9.83 o 
   9   7   2       30.70       35.25     12.20 o 
 -10   8   2      161.16      147.65     20.90 o 
  -9   8   2       63.32       68.46     15.42 o 
  -8   8   2      140.96      149.63     18.64 o 
  -7   8   2        1.78        2.94      7.79 o 
  -6   8   2     1123.11     1021.54     39.26 o 
  -5   8   2     1517.79     1579.21     50.22 o 
  -4   8   2       38.11       29.60      6.78 o 
  -3   8   2      161.70      188.21     10.20 o 
  -2   8   2      170.46      191.03     23.24 o 
  -1   8   2       24.61       20.90      4.85 o 
   0   8   2      356.93      347.52     13.18 o 
   1   8   2     1122.70     1077.00     24.81 o 
   2   8   2      594.39      575.11     17.09 o 
   3   8   2       14.39       17.21      4.80 o 
   4   8   2        5.82        3.33      6.89 o 
   5   8   2        0.42       -5.25      5.82 o 
   6   8   2      233.23      250.57     20.56 o 
   7   8   2      276.54      298.41     23.67 o 
   8   8   2      200.77      183.75     20.62 o 
  -9   9   2       70.42       71.62     17.51 o 
  -8   9   2        3.07        3.22      9.88 o 
  -7   9   2       25.30       38.69     12.31 o 
  -6   9   2       46.20       63.60     12.60 o 
  -5   9   2      931.20     1014.42     40.05 o 
  -4   9   2     1442.65     1423.73     32.95 o 
  -3   9   2      703.84      707.37     21.37 o 
  -2   9   2        0.18       -3.32      6.72 o 
  -1   9   2       78.31       75.62      7.89 o 
   0   9   2        4.10        5.91      4.51 o 
   1   9   2      326.35      354.33     19.09 o 
   2   9   2      754.91      735.00     53.69 o 
   3   9   2      322.76      354.50     21.97 o 
   4   9   2      163.15      151.66     16.21 o 
   5   9   2      152.21      151.15     17.17 o 
   6   9   2       12.04        4.86      8.81 o 
   7   9   2      179.18      195.16     20.84 o 
  -8  10   2      216.31      211.65     24.35 o 
  -7  10   2        3.14       -9.72      9.09 o 
  -6  10   2      216.47      186.57     21.24 o 
  -5  10   2      240.89      277.00     22.26 o 
  -4  10   2       23.28       17.88      6.55 o 
  -3  10   2      832.14      783.46     33.02 o 
  -2  10   2     1542.44     1573.98     35.55 o 
  -1  10   2        0.90       -0.26      4.81 o 
   0  10   2        2.73        3.20      4.65 o 
   1  10   2       11.41       13.13      5.22 o 
   2  10   2       77.82       68.67      7.82 o 
   3  10   2      448.31      503.23     27.96 o 
   4  10   2      215.82      242.27     21.13 o 
   5  10   2      151.33      157.71     18.53 o 
   6  10   2        0.24        5.42      9.09 o 
  -7  11   2      108.74      105.23     19.54 o 
  -6  11   2      197.83      194.93     22.48 o 
  -5  11   2       19.64       24.85     10.79 o 
  -4  11   2      181.90      172.29     28.38 o 
  -3  11   2        0.25       -7.14      4.76 o 
  -2  11   2      196.73      194.73     13.08 o 
  -1  11   2      934.99      957.48     27.10 o 
   0  11   2      293.52      297.57     20.31 o 
   1  11   2        0.49        0.57      5.14 o 
   2  11   2       35.57       24.91     10.68 o 
   3  11   2        2.38       -1.53      7.79 o 
   4  11   2      192.33      179.62     20.11 o 
   5  11   2      231.69      250.12     23.33 o 
  -5  12   2       63.10       79.47     17.00 o 
  -4  12   2        3.30       18.75     11.18 o 
  -3  12   2      150.28      169.30     13.48 o 
  -2  12   2        5.99       -0.08      5.98 o 
  -1  12   2      298.75      300.76     16.36 o 
   0  12   2      698.99      728.64     42.70 o 
   1  12   2      141.38      129.80     17.28 o 
   2  12   2        3.47        6.61      9.04 o 
   3  12   2       27.51       30.11     12.48 o 
  -3 -13   3       46.69       49.71     13.95 o 
  -2 -13   3     1293.11     1314.64     50.55 o 
  -1 -13   3      333.71      469.96     29.99 o 
   0 -13   3      168.16      135.85     17.45 o 
   1 -13   3       12.98       11.17      7.06 o 
   2 -13   3        0.48       -8.84      5.89 o 
   3 -13   3        1.21       -5.05      6.32 o 
   4 -13   3      695.33      737.90     27.67 o 
   5 -13   3      305.90      370.26     31.63 o 
  -5 -12   3      101.57      132.34     18.02 o 
  -4 -12   3        1.31        4.29      9.38 o 
  -3 -12   3      214.57      186.01     19.09 o 
  -2 -12   3      170.19      181.32     18.58 o 
  -1 -12   3      475.29      457.14     26.89 o 
   0 -12   3      651.07      634.86     33.35 o 
   1 -12   3      761.66      699.90     23.85 o 
   2 -12   3       11.02       -4.19      5.64 o 
   3 -12   3        6.63        6.07      6.73 o 
   4 -12   3      158.16      154.25     13.47 o 
   5 -12   3      214.72      230.57     24.74 o 
   6 -12   3      192.79      178.32     23.27 o 
   7 -12   3      154.03      185.89     24.46 o 
  -6 -11   3      190.30      224.59     21.63 o 
  -5 -11   3     1273.69     1257.70     48.29 o 
  -4 -11   3      327.05      352.58     23.89 o 
  -3 -11   3        2.91       -2.99      6.78 o 
  -2 -11   3      497.70      467.47     25.98 o 
  -1 -11   3       33.80       37.51     10.39 o 
   0 -11   3      352.66      345.04     29.60 o 
   1 -11   3      303.26      295.14     14.82 o 
   2 -11   3       88.53      102.84     10.43 o 
   3 -11   3        2.13        4.03      5.73 o 
   4 -11   3      211.81      182.83     13.37 o 
   5 -11   3       37.27       23.27     11.64 o 
   6 -11   3      101.86      115.40     18.58 o 
   7 -11   3      346.04      364.61     29.20 o 
   8 -11   3      169.81      192.05     24.85 o 
  -7 -10   3      193.98      177.42     19.54 o 
  -6 -10   3      215.35      177.25     18.64 o 
  -5 -10   3        3.91       17.91      8.64 o 
  -4 -10   3      881.27      932.40     37.85 o 
  -3 -10   3     2804.57     2618.15     71.45 o 
  -2 -10   3      668.16      628.91     28.81 o 
  -1 -10   3       48.47       43.18      6.84 o 
   0 -10   3      149.01      153.84     10.64 o 
   1 -10   3       65.07       73.28     16.24 o 
   2 -10   3     1186.00     1074.24     31.91 o 
   3 -10   3     1046.02     1076.41     28.71 o 
   4 -10   3        3.82       -1.00      5.46 o 
   5 -10   3      218.88      216.68     21.18 o 
   6 -10   3       34.27       40.95     12.65 o 
   7 -10   3        0.84        3.45     10.45 o 
   8 -10   3      115.23      147.77     21.46 o 
   9 -10   3      130.19      152.68     22.31 o 
  -8  -9   3      306.19      316.04     24.91 o 
  -7  -9   3        1.98       -6.61      7.23 o 
  -6  -9   3      114.14      103.14     14.40 o 
  -5  -9   3      865.13      866.26     35.98 o 
  -4  -9   3        9.09       18.47      8.02 o 
  -3  -9   3       99.53       88.17     11.92 o 
  -2  -9   3      189.18      179.34     15.14 o 
  -1  -9   3        8.52        5.83      4.39 o 
   0  -9   3      702.15      681.27     26.52 o 
   1  -9   3      754.60      723.52     20.88 o 
   2  -9   3       13.94       19.49      6.92 o 
   3  -9   3      951.30      942.11     25.24 o 
   4  -9   3      327.67      330.21     22.31 o 
   5  -9   3       85.52       89.25     14.46 o 
   6  -9   3        1.00        5.54      8.42 o 
   7  -9   3        1.99       36.94     12.09 o 
   8  -9   3        0.35       14.74     10.62 o 
   9  -9   3       24.43       56.49     15.08 o 
  10  -9   3      329.66      329.93     28.69 o 
  -9  -8   3        9.63       12.54      9.60 o 
  -8  -8   3      507.89      491.37     28.58 o 
  -7  -8   3     1081.63     1071.41     41.74 o 
  -6  -8   3        1.84        1.64      7.06 o 
  -5  -8   3      304.70      309.42     13.72 o 
  -4  -8   3       18.41       14.37      4.80 o 
  -3  -8   3      182.45      183.74     17.37 o 
  -2  -8   3     1227.82     1193.98     28.20 o 
  -1  -8   3      578.68      540.19     27.99 o 
   0  -8   3      693.35      708.09     19.03 o 
   1  -8   3      600.32      635.26     40.02 o 
   2  -8   3      561.84      581.99     17.72 o 
   3  -8   3       99.90       97.19      8.17 o 
   4  -8   3     2162.14     2031.49     59.82 o 
   5  -8   3     1253.89     1270.30     45.36 o 
   6  -8   3        4.30        4.41      7.23 o 
   7  -8   3      646.63      598.46     32.42 o 
   8  -8   3      389.60      361.05     25.59 o 
   9  -8   3        7.49       -4.63      8.70 o 
  10  -8   3       71.99       54.73     14.86 o 
 -10  -7   3       39.97       47.22     12.65 o 
  -9  -7   3      206.00      174.37     18.75 o 
  -8  -7   3       95.11       88.06     14.12 o 
  -7  -7   3       50.83       46.32     10.96 o 
  -6  -7   3     3314.51     3341.44     84.28 o 
  -5  -7   3     1419.61     1565.09     47.62 o 
  -4  -7   3        3.77        2.64      3.43 o 
  -3  -7   3      426.08      445.78     14.05 o 
  -2  -7   3      316.47      334.86      9.32 o 
  -1  -7   3      762.05      810.27     15.29 o 
   0  -7   3     4397.91     4334.66     54.12 o 
   1  -7   3     3249.57     3279.49     42.97 o 
   2  -7   3      360.98      331.70     12.54 o 
   3  -7   3       33.21       55.92      6.33 o 
   4  -7   3       14.99        9.15      6.89 o 
   5  -7   3      933.40      955.56     37.17 o 
   6  -7   3     3050.02     3185.20     83.54 o 
   7  -7   3     1211.24     1224.20     45.13 o 
   8  -7   3       40.09       52.31     12.43 o 
   9  -7   3        6.98        3.56      9.26 o 
  10  -7   3       46.13       34.85     12.26 o 
  11  -7   3       19.39       20.67     11.01 o 
 -10  -6   3      442.09      394.66     26.77 o 
  -9  -6   3        3.39        4.46      8.19 o 
  -8  -6   3        2.73       14.52      8.42 o 
  -7  -6   3       30.28       25.19      8.70 o 
  -6  -6   3      654.65      730.98     29.77 o 
  -5  -6   3     1978.30     2050.87     55.53 o 
  -4  -6   3     2703.41     2646.62     65.41 o 
  -3  -6   3     2657.93     2897.66     37.95 o 
  -2  -6   3      883.30      981.42     16.71 o 
  -1  -6   3      637.79      674.14     12.97 o 
   0  -6   3      372.68      355.42      8.91 o 
   1  -6   3     2216.29     2083.64     29.04 o 
   2  -6   3      985.32      809.98     36.01 o 
   3  -6   3    15800.76    16720.03    321.97 o 
   4  -6   3     2122.51     2355.94     62.08 o 
   5  -6   3     1800.33     1874.80     54.11 o 
   6  -6   3       32.46       40.05      9.83 o 
   7  -6   3      741.27      664.77     30.28 o 
   8  -6   3     1312.81     1217.09     44.23 o 
   9  -6   3      799.18      827.85     36.83 o 
  10  -6   3       16.05        9.88      8.98 o 
  11  -6   3        0.32       -3.95      8.87 o 
 -11  -5   3       58.12       54.62     14.01 o 
 -10  -5   3      477.96      441.21     27.23 o 
  -9  -5   3      495.82      489.90     26.83 o 
  -8  -5   3      197.58      201.14     16.49 o 
  -7  -5   3      470.81      463.63     23.44 o 
  -6  -5   3       15.55       15.59      6.21 o 
  -5  -5   3     1068.56     1060.40     33.83 o 
  -4  -5   3     1884.64     1755.39     46.43 o 
  -3  -5   3     7432.04     8051.60    109.30 o 
  -2  -5   3      372.58      385.47      8.80 o 
  -1  -5   3       45.40       49.95      3.42 o 
   0  -5   3      461.09      564.57     11.09 o 
   1  -5   3     3120.38     3377.72     42.29 o 
   2  -5   3     7304.89     7616.52    107.88 o 
   3  -5   3     7004.75     7682.73    156.24 o 
   4  -5   3      998.34      833.84     29.71 o 
   5  -5   3      115.91      115.91     12.14 o 
   6  -5   3       86.29       85.12     11.24 o 
   7  -5   3      119.81      120.26     13.67 o 
   8  -5   3       64.77       77.10     12.31 o 
   9  -5   3     1286.14     1301.19     45.58 o 
  10  -5   3      181.74      195.16     18.47 o 
  11  -5   3       14.63       18.92     11.69 o 
 -11  -4   3       47.49       38.81     12.43 o 
 -10  -4   3        0.05       -3.95      6.50 o 
  -9  -4   3     1177.75     1068.59     40.73 o 
  -8  -4   3     1988.81     1983.42     57.84 o 
  -7  -4   3      139.44      137.49     13.16 o 
  -6  -4   3        3.39        5.31      4.91 o 
  -5  -4   3      325.72      261.30     15.03 o 
  -4  -4   3      334.58      362.69     15.99 o 
  -3  -4   3     1267.30     1328.10     19.00 o 
  -2  -4   3     8203.97     8345.17     94.16 o 
  -1  -4   3      847.10      818.41     13.29 o 
   0  -4   3      674.01      654.53     11.48 o 
   1  -4   3      712.38      713.98     12.31 o 
   2  -4   3        0.66        0.17      2.94 o 
   3  -4   3     1307.05     1218.84     35.02 o 
   4  -4   3     2603.03     2531.27     61.40 o 
   5  -4   3     1288.33     1319.33     39.60 o 
   6  -4   3        1.20        4.80      5.25 o 
   7  -4   3       21.31       34.85      8.47 o 
   8  -4   3        0.17        3.67      6.44 o 
   9  -4   3      265.32      238.59     18.58 o 
  10  -4   3      570.38      596.63     21.85 o 
  11  -4   3      295.23      296.27     25.31 o 
  12  -4   3       11.72       10.28     10.73 o 
 -12  -3   3      226.48      200.47     21.75 o 
 -11  -3   3        2.34       -0.40      8.59 o 
 -10  -3   3       63.65       66.54     12.99 o 
  -9  -3   3      159.34      129.41     14.63 o 
  -8  -3   3      122.30      103.99     12.26 o 
  -7  -3   3     1015.58     1006.57     34.85 o 
  -6  -3   3     1174.92     1101.58     34.85 o 
  -5  -3   3       33.39       44.74      6.89 o 
  -4  -3   3      667.44      604.39     20.79 o 
  -3  -3   3     7434.09     8358.74    112.68 o 
  -2  -3   3        1.94        3.28      1.35 o 
  -1  -3   3     3403.33     3452.44     41.12 o 
   0  -3   3      575.74      550.44      9.66 o 
   1  -3   3      901.30      914.43     13.99 o 
   2  -3   3       51.00       40.27      5.76 o 
   3  -3   3     1305.09     1424.73     38.01 o 
   4  -3   3      174.96      168.27     11.86 o 
   5  -3   3      533.52      507.58     21.18 o 
   6  -3   3     1022.96      967.31     32.42 o 
   7  -3   3      410.52      406.75     20.84 o 
   8  -3   3       43.55       50.78      9.77 o 
   9  -3   3      122.78      117.77     13.36 o 
  10  -3   3       19.85       12.43      9.94 o 
  11  -3   3       42.39       24.35     11.92 o 
  12  -3   3      236.45      268.47     25.31 o 
 -12  -2   3      209.34      198.88     21.75 o 
 -11  -2   3       73.89       97.10     15.76 o 
 -10  -2   3       23.55       23.05     10.22 o 
  -9  -2   3        5.15       12.71      7.46 o 
  -8  -2   3      111.75       84.39     11.41 o 
  -7  -2   3      409.30      386.70     20.33 o 
  -6  -2   3     1067.04      925.12     30.56 o 
  -5  -2   3     2529.35     2509.64     59.54 o 
  -4  -2   3       17.20       29.28      2.23 o 
  -3  -2   3     1175.07     1290.44     20.39 o 
  -2  -2   3      223.12      215.28      5.06 o 
  -1  -2   3      471.56      600.88      9.46 o 
   0  -2   3      186.67      182.59      5.85 o 
   1  -2   3      375.14      529.53     14.43 o 
   2  -2   3     2337.15     2217.78     50.22 o 
   3  -2   3     2332.72     2337.47     53.77 o 
   4  -2   3      312.17      307.28     14.63 o 
   5  -2   3      149.58      141.95     10.68 o 
   6  -2   3       34.08       30.11      6.67 o 
   7  -2   3      452.13      408.58     14.75 o 
   8  -2   3      391.86      408.03     15.59 o 
   9  -2   3       23.80       12.53      5.26 o 
  10  -2   3      402.55      424.54     27.23 o 
  11  -2   3        6.57       -2.32      7.74 o 
  12  -2   3       26.30       24.46     12.20 o 
 -12  -1   3       18.50       13.33     10.62 o 
 -11  -1   3      107.11      139.46     18.13 o 
 -10  -1   3      241.61      249.83     20.67 o 
  -9  -1   3       87.40       86.59     13.33 o 
  -8  -1   3      962.76      902.30     34.68 o 
  -7  -1   3      352.05      344.84     19.32 o 
  -6  -1   3        0.20        1.29      2.10 o 
  -5  -1   3       40.34       24.95      2.82 o 
  -4  -1   3     1963.90     1922.06     29.88 o 
  -3  -1   3       95.46      129.25      4.47 o 
  -2  -1   3        5.60        2.33      1.46 o 
  -1  -1   3     1816.20     1908.84     29.50 o 
   0  -1   3      728.23      833.89     21.24 o 
   1  -1   3    13895.20    14395.59    193.12 o 
   2  -1   3     1108.45     1066.50     27.79 o 
   3  -1   3      832.48      689.18     21.46 o 
   4  -1   3      235.54      245.80      9.07 o 
   5  -1   3      250.48      263.68     11.61 o 
   6  -1   3      103.22      132.50      8.23 o 
   7  -1   3      627.53      648.84     18.52 o 
   8  -1   3      333.31      326.70     13.53 o 
   9  -1   3      190.87      204.76     18.41 o 
  10  -1   3        7.69        4.29      8.36 o 
  11  -1   3       15.81        8.70      9.66 o 
  12  -1   3        6.03       -1.30      8.81 o 
 -12   0   3       42.22       28.75     13.22 o 
 -11   0   3        1.42        4.97      9.38 o 
 -10   0   3      432.24      460.58     27.85 o 
  -9   0   3     1597.05     1666.15     53.49 o 
  -8   0   3     2412.30     2303.75     63.32 o 
  -7   0   3      101.84      116.98     13.67 o 
  -6   0   3      639.84      695.98     15.74 o 
  -5   0   3       18.23       14.00      4.38 o 
  -4   0   3     1456.95     1521.75     30.30 o 
  -3   0   3     1716.49     1604.06     25.42 o 
  -2   0   3     2330.68     2454.39     29.69 o 
  -1   0   3     3279.20     3417.66     49.32 o 
   0   0   3     6793.69     7054.46    138.61 o 
   1   0   3     7077.26     7961.78    107.48 o 
   2   0   3      708.68      861.50     16.23 o 
   3   0   3     1993.34     1911.28     31.49 o 
   4   0   3      881.69      795.01     17.37 o 
   5   0   3     1704.60     1625.13     29.94 o 
   6   0   3      494.35      490.48     14.45 o 
   7   0   3      176.85      163.97     10.99 o 
   8   0   3        5.92       -2.87      3.70 o 
   9   0   3      284.16      295.25     21.29 o 
  10   0   3     1042.73     1080.34     44.23 o 
  11   0   3       82.56       74.84     15.42 o 
  12   0   3       14.17       19.37     11.92 o 
 -12   1   3       62.92       43.32     14.86 o 
 -11   1   3       23.05       25.08     11.75 o 
 -10   1   3      123.63      135.73     16.78 o 
  -9   1   3      139.46      135.85     15.59 o 
  -8   1   3     1726.54     1726.98     52.59 o 
  -7   1   3     1361.88     1357.60     27.58 o 
  -6   1   3      295.32      296.38     10.36 o 
  -5   1   3      247.49      288.41     12.20 o 
  -4   1   3        2.90       -0.11      2.65 o 
  -3   1   3     1769.51     1933.38     42.70 o 
  -2   1   3     6697.36     6619.53     91.67 o 
  -1   1   3     7674.70     7913.17    129.91 o 
   0   1   3    14537.01    15536.52    168.97 o 
   1   1   3     8432.52     9217.98    123.82 o 
   2   1   3     1529.51     1797.63     38.47 o 
   3   1   3      125.78      105.73     11.83 o 
   4   1   3     4462.04     4549.66     67.18 o 
   5   1   3     1651.30     1540.62     28.73 o 
   6   1   3     1169.23     1119.34     32.96 o 
   7   1   3        8.75       15.76      4.13 o 
   8   1   3        0.30        2.88      6.50 o 
   9   1   3        0.20       -1.92      6.78 o 
  10   1   3        1.03        5.65      9.55 o 
  11   1   3      384.55      399.58     27.96 o 
 -12   2   3      159.50      159.29     21.07 o 
 -11   2   3       13.26        4.46      9.49 o 
 -10   2   3        0.64       10.68      9.60 o 
  -9   2   3      138.92      139.69     16.32 o 
  -8   2   3      388.77      418.02     15.03 o 
  -7   2   3     1239.42     1364.80     37.45 o 
  -6   2   3     2638.58     2645.43     60.10 o 
  -5   2   3      112.84      104.16      8.42 o 
  -4   2   3      288.79      292.31     12.88 o 
  -3   2   3       25.73       27.79      4.63 o 
  -2   2   3      301.47      305.98      8.36 o 
  -1   2   3      515.74      468.59     20.00 o 
   0   2   3      299.98      205.72      4.98 o 
   1   2   3        7.10       14.38      2.33 o 
   2   2   3     8470.02     9074.95    137.68 o 
   3   2   3     1715.07     2036.76     33.45 o 
   4   2   3       12.05        6.34      2.70 o 
   5   2   3     1391.39     1262.72     24.83 o 
   6   2   3     1384.72     1360.82     27.10 o 
   7   2   3      543.35      524.86     25.47 o 
   8   2   3      676.51      600.72     29.20 o 
   9   2   3       59.47       68.74     13.27 o 
  10   2   3       84.19       85.01     14.74 o 
  11   2   3      116.48      106.08     17.17 o 
 -12   3   3      109.47      113.76     19.37 o 
 -11   3   3      388.28      490.35     32.14 o 
 -10   3   3      856.56      877.72     40.50 o 
  -9   3   3        0.42        2.09      6.67 o 
  -8   3   3        1.86        5.14      5.65 o 
  -7   3   3       60.28       70.44      9.15 o 
  -6   3   3      785.14      753.51     25.47 o 
  -5   3   3     5625.98     5829.00    119.24 o 
  -4   3   3     6730.91     7050.21    140.31 o 
  -3   3   3      160.61      170.53     10.11 o 
  -2   3   3        3.06        6.24      1.77 o 
  -1   3   3      181.16      193.69      6.26 o 
   0   3   3      774.29      723.54     14.73 o 
   1   3   3     3275.29     3096.61     46.45 o 
   2   3   3     2568.98     2492.02     39.23 o 
   3   3   3     2033.60     2267.18     37.09 o 
   4   3   3      166.11      160.71      7.77 o 
   5   3   3      159.10      139.68      7.30 o 
   6   3   3       81.30       79.16      6.22 o 
   7   3   3       46.79       35.36      9.32 o 
   8   3   3      721.69      660.26     30.67 o 
   9   3   3      133.49      138.50     16.15 o 
  10   3   3       29.09        7.17     10.05 o 
  11   3   3       26.48       11.47     10.73 o 
 -12   4   3        7.52       23.67     13.84 o 
 -11   4   3       79.63       66.94     17.00 o 
  -9   4   3      584.27      587.33     27.56 o 
  -8   4   3      128.21      125.79     13.22 o 
  -7   4   3       55.62       56.43      9.49 o 
  -6   4   3      294.05      331.17     17.45 o 
  -5   4   3      732.40      849.31     28.41 o 
  -4   4   3     3906.34     3716.00     81.51 o 
  -3   4   3     4880.86     4887.33     71.22 o 
  -2   4   3     1713.95     1783.90     24.02 o 
  -1   4   3       40.73       50.43      5.25 o 
   0   4   3      827.94      798.74     23.10 o 
   1   4   3      828.22      882.16     20.70 o 
   2   4   3      440.00      353.49     10.63 o 
   3   4   3     1442.55     1339.47     43.78 o 
   4   4   3     2549.37     2575.66     42.65 o 
   5   4   3        0.13        6.71      3.23 o 
   6   4   3       20.21       23.33      7.68 o 
   7   4   3      294.17      254.97     19.15 o 
   8   4   3       43.06       49.82     12.03 o 
   9   4   3      592.01      651.90     32.59 o 
  10   4   3      393.39      469.22     28.92 o 
 -10   5   3      215.06      273.05     21.80 o 
  -9   5   3       24.02       37.56     10.62 o 
  -8   5   3      365.50      415.45     23.78 o 
  -7   5   3      214.17      231.65     17.00 o 
  -6   5   3       14.77       21.13      7.46 o 
  -5   5   3     1327.42     1372.99     40.84 o 
  -4   5   3        0.05        1.13      4.12 o 
  -3   5   3     1018.49     1020.52     16.53 o 
  -2   5   3      851.12      806.03     13.19 o 
  -1   5   3       15.55        8.22      3.09 o 
   0   5   3        2.84        2.35      2.44 o 
   1   5   3        1.29        8.32      5.28 o 
   2   5   3      250.08      274.19     13.33 o 
   3   5   3      170.56      204.58      8.96 o 
   4   5   3      285.27      244.64     10.03 o 
   5   5   3        5.36        7.40      4.60 o 
   6   5   3       33.76       56.20     10.62 o 
   7   5   3       18.15       10.39      8.47 o 
   8   5   3       51.77       24.80     10.45 o 
   9   5   3       37.46       34.34     12.26 o 
  10   5   3      160.64      175.61     20.00 o 
 -10   6   3       36.91       70.78     14.69 o 
  -9   6   3       90.76       96.02     15.03 o 
  -8   6   3       24.54       19.83      9.38 o 
  -7   6   3      839.25      840.16     33.10 o 
  -6   6   3      820.80      800.62     31.18 o 
  -5   6   3       15.97       14.80      6.61 o 
  -4   6   3       37.38       30.11      7.51 o 
  -3   6   3     1229.41     1224.20     25.59 o 
  -2   6   3      302.41      298.21     20.93 o 
  -1   6   3     1456.51     1353.38     27.00 o 
   0   6   3      372.24      326.42     11.34 o 
   1   6   3        3.60        2.03      2.72 o 
   2   6   3      473.56      503.54     14.74 o 
   3   6   3      355.90      324.06     16.55 o 
   4   6   3      320.58      319.87     24.06 o 
   5   6   3      595.99      592.87     27.56 o 
   6   6   3      165.78      160.76     15.93 o 
   7   6   3       14.62       11.18      8.53 o 
   8   6   3       44.69       33.38     11.41 o 
   9   6   3       26.96       20.84     10.90 o 
 -10   7   3       12.90       16.15     11.41 o 
  -9   7   3      155.56      188.15     19.88 o 
  -8   7   3      173.04      173.13     19.04 o 
  -7   7   3       27.45       38.69     10.85 o 
  -6   7   3      727.48      791.70     32.37 o 
  -5   7   3     2305.60     2274.15     61.91 o 
  -4   7   3       99.31      101.84     12.03 o 
  -3   7   3      279.30      284.50     11.92 o 
  -2   7   3      513.76      514.14     15.63 o 
  -1   7   3      106.59      103.17      7.71 o 
   0   7   3     3099.72     3114.46     51.94 o 
   1   7   3     2676.62     2620.92     45.38 o 
   2   7   3      506.13      507.76     15.70 o 
   3   7   3       79.69       88.75      7.24 o 
   4   7   3      156.80      143.51      9.10 o 
   5   7   3        3.20       -4.46      6.04 o 
   6   7   3      183.02      212.44     18.58 o 
   7   7   3      652.21      684.54     34.06 o 
   8   7   3      217.68      208.66     20.73 o 
   9   7   3       24.85       30.56     12.43 o 
 -10   8   3      240.17      216.23     24.01 o 
  -9   8   3       39.33       43.95     14.46 o 
  -8   8   3       18.01       21.58     10.51 o 
  -7   8   3       13.23       11.30      9.15 o 
  -6   8   3       16.38       21.13      8.92 o 
  -5   8   3      199.59      203.18     17.45 o 
  -4   8   3      205.20      181.94     10.87 o 
  -3   8   3      257.97      253.11     20.05 o 
  -2   8   3       57.49       52.58      6.57 o 
  -1   8   3      359.87      349.82     14.01 o 
   0   8   3      370.58      387.02     32.25 o 
   1   8   3      955.43      930.93     40.53 o 
   2   8   3     1833.76     1761.15     35.28 o 
   3   8   3      379.12      349.20     16.15 o 
   4   8   3      244.40      226.73     18.19 o 
   5   8   3      186.78      184.48     17.79 o 
   6   8   3       22.83       11.24      9.83 o 
   7   8   3      190.55      190.92     19.66 o 
   8   8   3      254.78      272.09     24.23 o 
  -9   9   3      649.45      777.12     42.25 o 
  -8   9   3      333.26      379.92     28.98 o 
  -7   9   3       56.56       45.08     11.92 o 
  -6   9   3       25.64        8.25      8.81 o 
  -5   9   3       61.96       54.17     11.97 o 
  -4   9   3     1264.00     1240.26     40.16 o 
  -3   9   3     1467.38     1418.05     32.38 o 
  -2   9   3     1528.63     1542.61     33.97 o 
  -1   9   3        8.82        1.45      4.66 o 
   0   9   3        0.82        0.89      5.11 o 
   1   9   3        1.11       -0.97     10.22 o 
   2   9   3      342.53      331.78     13.92 o 
   3   9   3      527.22      547.79     27.85 o 
   4   9   3      254.98      287.96     20.90 o 
   5   9   3       62.82       55.58     12.37 o 
   6   9   3       19.59       32.20     12.09 o 
   7   9   3        0.80       -8.42      8.81 o 
  -8  10   3      361.14      468.43     34.12 o 
  -7  10   3      220.72      244.75     25.93 o 
  -6  10   3       32.05       37.00     12.48 o 
  -5  10   3      509.81      559.15     30.33 o 
  -4  10   3       87.19       85.73      9.60 o 
  -3  10   3      259.20      237.80     13.75 o 
  -2  10   3     1033.15      986.33     56.15 o 
  -1  10   3     1447.06     1445.16     33.75 o 
   0  10   3      550.33      535.01     19.40 o 
   1  10   3        7.41       -3.71      4.41 o 
   2  10   3       83.64       96.66      9.15 o 
   3  10   3       56.65       53.55     12.54 o 
   4  10   3      738.96      785.48     36.88 o 
   5  10   3      773.96      798.81     38.13 o 
  -7  11   3      348.18      399.97     32.08 o 
  -6  11   3      236.22      264.18     23.67 o 
  -5  11   3      360.86      401.84     27.06 o 
  -4  11   3      115.67      131.16     18.05 o 
  -3  11   3      227.38      209.41     13.70 o 
  -2  11   3        2.21        1.61      5.83 o 
  -1  11   3      931.24      967.29     27.62 o 
   0  11   3      298.45      306.44     15.29 o 
   1  11   3      155.03      151.11     11.58 o 
   2  11   3       24.36       22.82     10.62 o 
   3  11   3      253.93      232.10     21.41 o 
   4  11   3       22.50       13.44     10.45 o 
  -5  12   3      569.27      590.44     34.68 o 
  -4  12   3      166.53      165.29     13.81 o 
  -3  12   3        2.66        6.74      7.07 o 
  -2  12   3       24.00       28.01      8.16 o 
  -1  12   3        6.38        9.13      6.86 o 
   0  12   3       41.55       59.01      9.37 o 
   1  12   3      477.99      486.85     29.15 o 
   2  12   3      253.22      232.44     21.86 o 
  -3 -13   4       84.38       72.02     15.14 o 
  -2 -13   4        1.26        6.72      9.21 o 
  -1 -13   4     1373.82     1269.05     49.31 o 
   0 -13   4      520.38      493.62     29.88 o 
   1 -13   4      329.88      293.21     16.79 o 
   2 -13   4       33.73       10.95      7.52 o 
   3 -13   4       36.01       36.90      9.03 o 
   4 -13   4        2.71       -0.87      7.15 o 
   5 -13   4      595.66      518.42     35.13 o 
  -5 -12   4      492.07      511.25     30.73 o 
  -4 -12   4       76.60       95.63     15.76 o 
  -3 -12   4        9.75       18.75      9.55 o 
  -2 -12   4       59.02       64.73     13.39 o 
  -1 -12   4      101.25      109.69     15.87 o 
   0 -12   4      212.19      202.73     18.92 o 
   1 -12   4      560.37      531.96     25.98 o 
   2 -12   4      227.04      230.73     17.48 o 
   3 -12   4        0.44        4.14      6.05 o 
   4 -12   4      107.36       82.39     11.21 o 
   5 -12   4       38.44       24.68     12.20 o 
   6 -12   4      114.68       94.50     18.87 o 
   7 -12   4      331.29      382.97     30.78 o 
  -6 -11   4       29.04       24.74     10.56 o 
  -5 -11   4      375.94      404.38     26.44 o 
  -4 -11   4      712.14      732.95     34.29 o 
  -3 -11   4      555.13      592.47     30.28 o 
  -2 -11   4       88.95       85.69     13.33 o 
  -1 -11   4      110.95       98.28     13.56 o 
   0 -11   4       96.55       87.83     15.79 o 
   1 -11   4        9.70       18.57      6.36 o 
   2 -11   4      790.16      769.76     24.52 o 
   3 -11   4      242.64      249.39     14.50 o 
   4 -11   4        4.18        3.67      8.70 o 
   5 -11   4      249.39      195.38     21.58 o 
   6 -11   4        2.05       -5.87      9.21 o 
   7 -11   4      113.71      113.14     20.05 o 
   8 -11   4      176.59      145.22     22.26 o 
  -7 -10   4        0.72        0.23      8.53 o 
  -6 -10   4      339.11      333.66     23.78 o 
  -5 -10   4      666.76      668.16     32.42 o 
  -4 -10   4      843.16      801.41     34.06 o 
  -3 -10   4     1171.25     1081.01     39.65 o 
  -2 -10   4     1157.84     1093.67     38.92 o 
  -1 -10   4       58.03       60.90     13.73 o 
   0 -10   4      390.83      409.03     16.01 o 
   1 -10   4      105.29       87.11     11.58 o 
   2 -10   4       59.08       65.31      8.46 o 
   3 -10   4      666.87      684.74     22.31 o 
   4 -10   4      724.71      821.01     37.96 o 
   5 -10   4      339.90      328.01     24.46 o 
   6 -10   4       48.15       50.10     13.50 o 
   7 -10   4      120.00      114.89     18.58 o 
   8 -10   4        6.59        1.75      9.60 o 
   9 -10   4       96.86      125.11     20.45 o 
  -8  -9   4      188.26      207.87     20.33 o 
  -7  -9   4      333.77      326.77     23.10 o 
  -6  -9   4       26.13       11.81      8.30 o 
  -5  -9   4       23.02       14.23      7.46 o 
  -4  -9   4      432.36      396.64     22.42 o 
  -3  -9   4       21.67       10.96      7.17 o 
  -2  -9   4      600.95      579.26     25.70 o 
  -1  -9   4     1426.24     1364.51     33.02 o 
   0  -9   4      144.54      166.13     13.64 o 
   1  -9   4      376.57      407.86     15.46 o 
   2  -9   4      322.54      305.37     13.59 o 
   3  -9   4       15.54       17.19      5.37 o 
   4  -9   4      211.24      197.98     18.36 o 
   5  -9   4     1995.31     1852.26     60.38 o 
   6  -9   4      282.31      273.11     23.33 o 
   7  -9   4       21.51       15.14      9.55 o 
   8  -9   4       30.59       19.66     10.56 o 
   9  -9   4        7.50        3.84     10.11 o 
  10  -9   4      134.32      134.83     20.79 o 
  -9  -8   4        4.32       -3.05      8.64 o 
  -8  -8   4        0.40       -6.72      7.46 o 
  -7  -8   4      845.06      840.25     25.57 o 
  -6  -8   4     1186.61     1285.33     56.09 o 
  -5  -8   4     1046.18     1066.73     26.98 o 
  -4  -8   4        1.12        2.57      4.03 o 
  -3  -8   4      700.12      709.39     32.87 o 
  -2  -8   4      118.42      126.16     10.43 o 
  -1  -8   4      825.09      801.56     16.91 o 
   0  -8   4     3487.19     3579.85     78.16 o 
   1  -8   4      829.55      753.76     15.78 o 
   2  -8   4       25.16       28.02      5.59 o 
   3  -8   4       84.35       74.07     19.37 o 
   4  -8   4       41.00       21.18      7.96 o 
   5  -8   4        1.42        4.46      7.29 o 
   6  -8   4      531.53      561.24     29.94 o 
   7  -8   4      109.71      113.99     16.21 o 
   8  -8   4       14.55       17.12     10.34 o 
   9  -8   4        8.05        3.11      8.64 o 
  10  -8   4       98.76      118.28     18.81 o 
 -10  -7   4       65.75       69.93     14.91 o 
  -9  -7   4       19.17       -0.11      7.91 o 
  -8  -7   4      313.14      284.01     21.46 o 
  -7  -7   4      222.15      163.24     16.10 o 
  -6  -7   4     1623.55     1706.09     37.15 o 
  -5  -7   4     1100.12     1082.11     26.46 o 
  -4  -7   4     2324.04     2412.77     56.54 o 
  -3  -7   4        5.32        7.49      3.65 o 
  -2  -7   4       15.52       20.76      3.38 o 
  -1  -7   4     1187.62     1254.52     20.76 o 
   0  -7   4      659.61      684.31     14.18 o 
   1  -7   4     3057.80     3115.46     41.72 o 
   2  -7   4     3761.21     3575.18     58.44 o 
   3  -7   4     1043.96      971.66     23.55 o 
   4  -7   4        0.78       -1.53      4.58 o 
   5  -7   4       49.62       52.64     11.01 o 
   6  -7   4      834.36      843.72     35.36 o 
   7  -7   4      953.19      931.50     38.97 o 
   8  -7   4      447.58      477.81     28.36 o 
   9  -7   4       27.51       27.85     11.30 o 
  10  -7   4       22.89       16.78     11.18 o 
  11  -7   4       22.23        1.58     10.34 o 
 -10  -6   4      709.92      648.85     33.72 o 
  -9  -6   4      853.14      846.15     36.38 o 
  -8  -6   4        2.75       -4.52      6.67 o 
  -7  -6   4      259.37      236.11     17.57 o 
  -6  -6   4       53.50       52.47      9.66 o 
  -5  -6   4      935.84      902.92     23.11 o 
  -4  -6   4     1575.33     1565.51     31.66 o 
  -3  -6   4      753.25      661.92     13.03 o 
  -2  -6   4     3541.57     3818.90     48.13 o 
  -1  -6   4       10.28       16.05      6.95 o 
   0  -6   4       14.86       13.68      2.85 o 
   1  -6   4      329.73      313.08      8.72 o 
   2  -6   4     2066.53     1995.94     35.99 o 
   3  -6   4     1500.10     1650.50     47.33 o 
   4  -6   4     4392.48     4534.58    103.20 o 
   5  -6   4      208.18      231.76     16.83 o 
   6  -6   4       46.45       58.29     11.07 o 
   7  -6   4       88.56       99.47     13.39 o 
   8  -6   4      457.37      443.01     26.15 o 
   9  -6   4      122.43      143.92     16.89 o 
  10  -6   4      397.80      402.63     26.38 o 
  11  -6   4       28.02       17.40     10.73 o 
 -11  -5   4        1.45        5.20      9.21 o 
 -10  -5   4       26.85       32.76     11.07 o 
  -9  -5   4     1487.02     1409.08     48.41 o 
  -8  -5   4      678.88      676.75     29.77 o 
  -7  -5   4      409.64      374.84     20.96 o 
  -6  -5   4        1.29        2.71      4.91 o 
  -5  -5   4       58.56       60.04      8.64 o 
  -4  -5   4      179.31      171.92      8.63 o 
  -3  -5   4      491.81      363.56      8.57 o 
  -2  -5   4     5431.64     5555.16     65.80 o 
  -1  -5   4     2237.80     2277.88     30.66 o 
   0  -5   4     2272.16     2545.51     33.71 o 
   1  -5   4      973.64     1164.55     18.69 o 
   2  -5   4      646.26      662.41     19.06 o 
   3  -5   4     2279.84     2356.45     59.31 o 
   4  -5   4     7583.51     7603.71    157.31 o 
   5  -5   4      384.41      408.28     21.63 o 
   6  -5   4       12.01        8.13      6.55 o 
   7  -5   4       23.74       26.89      8.30 o 
   8  -5   4       44.76       32.99     10.22 o 
   9  -5   4       18.60       23.50      9.32 o 
  10  -5   4      383.50      428.55     26.15 o 
  11  -5   4       25.69       45.24     15.14 o 
 -11  -4   4        7.48       16.38     10.45 o 
 -10  -4   4       63.89       46.60     11.92 o 
  -9  -4   4        5.43       12.71      8.02 o 
  -8  -4   4      471.59      468.32     24.18 o 
  -7  -4   4     1651.01     1561.14     46.49 o 
  -6  -4   4      244.63      197.98     13.56 o 
  -5  -4   4      128.19      116.64     10.11 o 
  -4  -4   4      265.21      270.77     22.59 o 
  -3  -4   4      764.56      784.85     13.38 o 
  -2  -4   4     4962.94     5231.46    100.20 o 
  -1  -4   4     3393.46     3233.45     45.08 o 
   0  -4   4     1093.11     1047.16     16.45 o 
   1  -4   4       92.17       73.13      3.97 o 
   2  -4   4     2152.55     2254.44     54.68 o 
   3  -4   4       85.55       96.14      9.66 o 
   4  -4   4     1113.63     1147.16     35.98 o 
   5  -4   4      971.29      864.39     30.90 o 
   6  -4   4      830.05      791.30     30.67 o 
   7  -4   4      303.19      274.63     18.13 o 
   8  -4   4        0.26       -5.48      5.14 o 
   9  -4   4       78.33       94.67     13.27 o 
  10  -4   4      102.56      105.13     11.01 o 
  11  -4   4       62.43       57.61     15.03 o 
 -11  -3   4      290.72      333.49     24.51 o 
 -10  -3   4       82.98       68.86     13.10 o 
  -9  -3   4      225.66      211.93     17.74 o 
  -8  -3   4       15.40       17.40      7.46 o 
  -7  -3   4       90.78      103.14     11.35 o 
  -6  -3   4     1352.44     1303.62     38.47 o 
  -5  -3   4      688.38      585.87     21.63 o 
  -4  -3   4      920.99     1211.47     20.22 o 
  -3  -3   4      155.64      195.06      5.91 o 
  -2  -3   4      119.00      103.14      4.06 o 
  -1  -3   4      625.86      661.48     11.18 o 
   0  -3   4       23.89       15.09      2.01 o 
   1  -3   4      269.49      233.19      8.39 o 
   2  -3   4       14.08        6.04      3.67 o 
   3  -3   4     1300.48     1368.64     38.07 o 
   4  -3   4       11.80       13.84      5.20 o 
   5  -3   4        0.16       -0.11      4.24 o 
   6  -3   4      828.65      822.20     29.88 o 
   7  -3   4     1305.74     1276.40     40.56 o 
   8  -3   4      150.46      128.59     11.61 o 
   9  -3   4       96.83       81.07      9.10 o 
  10  -3   4      238.91      246.45     22.14 o 
  11  -3   4       10.18       15.70     10.17 o 
 -12  -2   4        1.30        9.83     10.85 o 
 -11  -2   4       14.11       30.33     11.13 o 
 -10  -2   4      444.31      451.26     26.44 o 
  -9  -2   4       10.04       11.97      7.51 o 
  -8  -2   4        9.18        8.02      5.99 o 
  -7  -2   4      100.92       87.55     10.73 o 
  -6  -2   4      266.60      258.82     15.03 o 
  -5  -2   4     1042.05      986.99     17.88 o 
  -4  -2   4     2539.48     2405.47     36.20 o 
  -3  -2   4        9.16        4.60      1.62 o 
  -2  -2   4      160.04      143.11      8.76 o 
  -1  -2   4      250.11      216.79      5.18 o 
   0  -2   4       14.41       14.73      1.74 o 
   1  -2   4      104.79       80.50      4.85 o 
   2  -2   4     1017.91      922.18     27.17 o 
   3  -2   4      690.48      697.31     23.50 o 
   4  -2   4      157.13      169.40     11.35 o 
   5  -2   4       26.50       43.10      7.57 o 
   6  -2   4       16.53       10.82      3.95 o 
   7  -2   4       27.91       22.15      5.22 o 
   8  -2   4      183.16      174.35     29.20 o 
   9  -2   4      153.12      178.06     20.14 o 
  10  -2   4       48.99       55.02     13.33 o 
  11  -2   4        0.42       -4.86      8.76 o 
 -12  -1   4       36.77       37.85     13.61 o 
 -11  -1   4       27.24       36.43     12.26 o 
 -10  -1   4      144.49      167.65     17.45 o 
  -9  -1   4      135.75      147.03     15.36 o 
  -8  -1   4      257.72      264.97     18.30 o 
  -7  -1   4       16.90       19.94      7.17 o 
  -6  -1   4      375.62      403.36     19.15 o 
  -5  -1   4       49.31       48.32      5.85 o 
  -4  -1   4     3454.96     3475.97     50.86 o 
  -3  -1   4     1138.17     1017.19     15.39 o 
  -2  -1   4     1119.66     1160.43     16.01 o 
  -1  -1   4      112.27      121.91      5.37 o 
   0  -1   4     2503.23     2514.08     39.10 o 
   1  -1   4       19.97       20.66      7.20 o 
   2  -1   4      451.55      477.41     17.06 o 
   3  -1   4      732.43      625.75     22.93 o 
   4  -1   4     4410.32     4327.56     65.62 o 
   5  -1   4     3432.38     3655.94     58.16 o 
   6  -1   4       52.52       48.31      5.65 o 
   7  -1   4        7.40        5.93      4.91 o 
   8  -1   4        1.82       -0.13      3.83 o 
   9  -1   4       55.46       56.20     12.26 o 
  10  -1   4      695.78      728.77     35.87 o 
  11  -1   4       42.44       50.10     13.39 o 
 -12   0   4       12.43       -1.47      8.70 o 
 -11   0   4       23.75       24.40     11.30 o 
 -10   0   4      163.94      166.86     18.02 o 
  -9   0   4       22.00       23.44      9.32 o 
  -8   0   4     1293.96     1315.99     43.21 o 
  -7   0   4      385.59      386.81     20.22 o 
  -6   0   4      362.75      387.79     23.95 o 
  -5   0   4       99.16      107.92      5.72 o 
  -4   0   4       43.48       37.22      3.47 o 
  -3   0   4     1442.27     1387.20     19.50 o 
  -2   0   4     8271.18     8383.65     93.68 o 
  -1   0   4     2915.07     2811.16     61.96 o 
   0   0   4       93.95       77.73      4.45 o 
   1   0   4       53.11       51.95      3.28 o 
   2   0   4     3233.71     3635.14     53.59 o 
   3   0   4       22.34       23.21      3.41 o 
   4   0   4     1023.12      949.23     34.68 o 
   5   0   4      805.38      733.80     24.74 o 
   6   0   4      797.76      734.66     18.94 o 
   7   0   4        3.72        2.37      3.63 o 
   8   0   4       48.80       43.42      8.08 o 
   9   0   4        0.82        2.82      6.78 o 
  10   0   4       74.41       61.51     13.56 o 
  11   0   4      444.18      433.35     28.36 o 
 -12   1   4      498.95      552.43     34.23 o 
 -11   1   4       72.66       74.56     15.25 o 
 -10   1   4      657.41      644.61     32.65 o 
  -9   1   4      609.21      654.27     30.73 o 
  -8   1   4      525.42      567.17     27.00 o 
  -7   1   4     1909.10     2003.36     36.32 o 
  -6   1   4     2070.04     2009.34     35.16 o 
  -5   1   4      506.91      498.48     17.34 o 
  -4   1   4     2300.55     2566.41     56.32 o 
  -3   1   4     1023.35      992.09     19.32 o 
  -2   1   4       41.82       49.92      3.87 o 
  -1   1   4     7527.23     7803.79     87.23 o 
   0   1   4    13680.62    14280.68    156.42 o 
   1   1   4     9764.34    10474.51    140.89 o 
   2   1   4      277.55      317.75      9.13 o 
   3   1   4     1533.24     1750.01     30.15 o 
   4   1   4       20.80       16.43      3.54 o 
   5   1   4      280.63      221.56      9.28 o 
   6   1   4      931.11      878.44     20.97 o 
   7   1   4      999.83     1000.05     23.67 o 
   8   1   4       70.14       59.08     11.13 o 
   9   1   4      260.19      265.93     21.13 o 
  10   1   4       48.09       52.42     12.60 o 
  11   1   4        0.42        9.32     10.39 o 
 -12   2   4       74.49       79.87     17.12 o 
 -11   2   4      735.17      790.23     38.18 o 
 -10   2   4     1871.16     2105.04     66.26 o 
  -9   2   4      898.46      944.60     38.75 o 
  -8   2   4        4.90        1.12      9.66 o 
  -7   2   4      214.43      210.69     13.50 o 
  -6   2   4     1721.31     1723.37     43.61 o 
  -5   2   4     3072.63     2846.97     63.72 o 
  -4   2   4     6459.31     6584.99    130.93 o 
  -3   2   4     1273.28     1467.20     26.18 o 
  -2   2   4       98.95       81.36      6.38 o 
  -1   2   4      201.61      214.42     18.35 o 
   0   2   4      173.70      137.82      4.37 o 
   1   2   4     3998.03     3965.31     67.95 o 
   2   2   4      856.40      691.44     15.18 o 
   3   2   4     3659.60     4006.24     60.09 o 
   4   2   4      123.83      130.46      7.03 o 
   5   2   4       92.08      105.78     18.16 o 
   6   2   4       50.94       51.31      5.70 o 
   7   2   4     1134.24     1107.36     31.52 o 
   8   2   4       24.03       38.75     10.62 o 
   9   2   4      611.97      624.44     31.58 o 
  10   2   4      129.16       95.01     15.76 o 
  11   2   4       32.99       40.10     13.50 o 
 -12   3   4       35.38       33.21     13.56 o 
 -11   3   4      187.66      281.07     25.36 o 
 -10   3   4      914.56     1009.90     44.00 o 
  -8   3   4        5.65        3.90      6.55 o 
  -7   3   4       97.52       89.70     10.28 o 
  -6   3   4        4.18       11.97      5.25 o 
  -5   3   4      469.84      539.77     20.84 o 
  -4   3   4     9279.48     9220.51    129.33 o 
  -3   3   4     2267.62     2392.86     42.25 o 
  -2   3   4     2579.68     2772.16     34.77 o 
  -1   3   4      895.40      954.25     17.39 o 
   0   3   4     1210.62     1264.62     22.65 o 
   1   3   4     1328.69     1468.00     25.74 o 
   2   3   4      278.25      204.08     10.59 o 
   3   3   4     2842.52     2750.28     44.38 o 
   4   3   4     1258.59     1273.99     25.43 o 
   5   3   4      325.15      309.41     14.15 o 
   6   3   4      518.48      477.56     15.53 o 
   7   3   4      414.17      387.49     22.20 o 
   8   3   4       25.18       28.92      9.94 o 
   9   3   4      140.12       99.58     15.36 o 
  10   3   4        3.68        7.57      9.49 o 
 -11   4   4       63.73       62.30     16.49 o 
  -9   4   4      243.38      252.26     18.58 o 
  -8   4   4     1363.11     1469.58     44.74 o 
  -7   4   4       51.01       43.78      8.76 o 
  -6   4   4       36.63       40.50      8.47 o 
  -5   4   4      403.51      406.98     18.70 o 
  -4   4   4      567.15      612.05     16.61 o 
  -3   4   4     3431.52     3770.18     57.49 o 
  -2   4   4     2417.45     2307.42     30.36 o 
  -1   4   4      657.66      668.02     11.76 o 
   0   4   4      239.82      221.63      8.38 o 
   1   4   4      579.33      536.09     13.70 o 
   2   4   4        4.26        1.53      2.68 o 
   3   4   4      716.59      722.12     17.40 o 
   4   4   4     1812.61     1798.14     33.30 o 
   5   4   4     1231.27     1311.20     27.49 o 
   6   4   4        4.42        0.34      5.82 o 
   7   4   4       15.33       25.42      9.15 o 
   8   4   4        7.09        3.56      8.13 o 
   9   4   4      417.00      404.32     26.44 o 
  10   4   4      236.35      265.20     23.22 o 
 -10   5   4      677.92      768.99     35.92 o 
  -9   5   4        7.91        9.04      7.63 o 
  -8   5   4        5.95       10.22      8.02 o 
  -7   5   4      620.38      673.93     28.13 o 
  -6   5   4      747.22      800.23     30.11 o 
  -5   5   4      190.55      189.51     14.04 o 
  -4   5   4      675.42      647.20     19.83 o 
  -3   5   4     1210.69     1304.48     20.18 o 
  -2   5   4      145.77      138.65      5.25 o 
  -1   5   4     1249.98     1325.20     35.42 o 
   0   5   4      744.68      686.02     16.71 o 
   1   5   4       47.09       39.00      4.75 o 
   2   5   4      925.96      994.92     22.23 o 
   3   5   4      242.16      253.26     10.49 o 
   4   5   4       44.32       41.92      5.72 o 
   5   5   4      307.21      314.08     12.47 o 
   6   5   4      198.49      192.33     15.99 o 
   7   5   4       11.97       21.24      8.76 o 
   8   5   4       54.37       47.96     12.14 o 
   9   5   4        0.04       -8.98      7.96 o 
 -10   6   4       12.78       27.28     11.24 o 
  -9   6   4      216.42      229.56     21.29 o 
  -8   6   4      249.95      242.72     19.20 o 
  -7   6   4      157.47      170.87     15.53 o 
  -6   6   4     1479.32     1492.45     46.20 o 
  -5   6   4      894.38      853.49     31.80 o 
  -4   6   4       18.13       23.22      6.83 o 
  -3   6   4      853.79      865.02     36.21 o 
  -2   6   4      208.41      202.56      9.41 o 
  -1   6   4       98.30       94.54      7.00 o 
   0   6   4     1780.73     1739.13     32.80 o 
   1   6   4     1170.67     1254.17     26.36 o 
   2   6   4      133.69      129.08      9.83 o 
   3   6   4      145.69      149.99      8.78 o 
   4   6   4      113.71      108.83     12.03 o 
   5   6   4      135.95      122.86     13.44 o 
   6   6   4       36.03       43.10     10.45 o 
   7   6   4      626.17      679.35     32.82 o 
   8   6   4       46.11       36.88     11.64 o 
   9   6   4        8.86        7.79     10.05 o 
 -10   7   4      244.66      299.82     26.27 o 
  -9   7   4        7.41        5.08      9.15 o 
  -8   7   4       63.95       48.86     12.48 o 
  -7   7   4       51.79       53.60     11.18 o 
  -6   7   4       13.03       11.52      7.51 o 
  -5   7   4      869.71      872.75     34.17 o 
  -4   7   4      951.15      871.74     32.59 o 
  -3   7   4       92.17       84.86     18.61 o 
  -2   7   4      168.74      156.92      9.24 o 
  -1   7   4       48.19       41.73      5.73 o 
   0   7   4        1.71        0.20      3.63 o 
   1   7   4     2646.72     2602.53     45.97 o 
   2   7   4     2181.49     2133.88     52.67 o 
   3   7   4      246.80      238.92     11.45 o 
   4   7   4       13.07        1.95      4.60 o 
   5   7   4      192.21      179.74     16.78 o 
   6   7   4       46.88       45.47     11.47 o 
   7   7   4      229.28      228.48     20.96 o 
   8   7   4      221.84      242.10     22.42 o 
  -9   8   4      727.81      757.18     40.05 o 
  -8   8   4      380.70      351.85     25.25 o 
  -7   8   4       58.77       56.88     12.26 o 
  -6   8   4      126.02      146.58     15.70 o 
  -5   8   4       57.44       55.81     11.18 o 
  -4   8   4      186.66      174.65     11.33 o 
  -3   8   4     1087.79     1075.36     42.22 o 
  -2   8   4      582.33      529.33     17.28 o 
  -1   8   4       65.66       71.16      7.29 o 
   0   8   4      123.02      101.64      8.25 o 
   1   8   4       31.34       29.61      5.56 o 
   2   8   4      456.43      467.88     20.81 o 
   3   8   4      625.16      647.08     19.77 o 
   4   8   4      429.59      442.39     25.14 o 
   5   8   4       46.19       55.86     12.43 o 
   6   8   4        1.51        5.82      9.09 o 
   7   8   4        2.29       18.36     10.34 o 
  -9   9   4      292.88      422.40     32.70 o 
  -8   9   4      382.61      490.35     30.33 o 
  -7   9   4      399.65      352.58     24.85 o 
  -6   9   4        8.75       12.20      9.09 o 
  -5   9   4      312.74      324.96     22.03 o 
  -4   9   4       76.70       84.83      9.23 o 
  -3   9   4      399.07      401.35     16.29 o 
  -2   9   4     1511.14     1473.81     33.09 o 
  -1   9   4     1241.85     1233.71     29.38 o 
   0   9   4      374.46      402.06     15.74 o 
   1   9   4       59.82       65.66      7.62 o 
   2   9   4      169.26      143.61     10.20 o 
   3   9   4      133.62      140.25     15.70 o 
   4   9   4      418.37      421.21     25.53 o 
   5   9   4      388.95      393.93     25.53 o 
   6   9   4       34.73       36.83     12.37 o 
  -7  10   4      283.73      247.52     22.93 o 
  -6  10   4       84.78       86.59     15.08 o 
  -5  10   4      219.32      224.36     20.84 o 
  -4  10   4       81.98       85.89     11.92 o 
  -3  10   4       31.67       26.08      6.96 o 
  -2  10   4       78.49       74.47      9.05 o 
  -1  10   4     1857.81     1908.62     40.61 o 
   0  10   4      165.65      202.88     21.66 o 
   1  10   4      316.82      301.39     14.51 o 
   2  10   4       30.98       27.15      6.60 o 
   3  10   4       72.94       86.20     14.29 o 
   4  10   4      131.40      136.36     17.23 o 
   5  10   4      327.49      337.10     25.81 o 
  -6  11   4       31.52       27.00     11.47 o 
  -5  11   4      188.09      175.67     20.11 o 
  -4  11   4      144.22      136.26     20.31 o 
  -3  11   4        0.12       -0.04      5.79 o 
  -2  11   4        2.91       -2.86      5.06 o 
  -1  11   4        5.78       12.59      8.11 o 
   0  11   4       47.21       61.39      9.23 o 
   1  11   4      218.42      218.01     13.63 o 
   2  11   4      134.52      122.63     16.27 o 
   3  11   4       11.84       -7.06      8.08 o 
  -3  12   4      254.38      234.07     15.34 o 
  -2  12   4        3.86        9.89      7.17 o 
  -1  12   4       24.14       16.08      7.33 o 
  -3 -13   5       39.24       27.00     11.86 o 
  -2 -13   5        6.69        2.77      9.49 o 
  -1 -13   5        1.87        4.12      9.04 o 
   0 -13   5      272.41      280.39     22.14 o 
   1 -13   5      323.58      318.97     17.43 o 
   2 -13   5       53.37       61.85     10.37 o 
   3 -13   5        4.57        5.58      7.17 o 
   4 -13   5       11.67        4.29     10.90 o 
  -5 -12   5      479.04      504.87     30.39 o 
  -4 -12   5      337.69      401.44     26.32 o 
  -3 -12   5      640.77      624.22     32.14 o 
  -2 -12   5        9.78       -6.27      6.67 o 
  -1 -12   5      169.83      155.16     17.40 o 
   0 -12   5        0.29       -4.18      8.08 o 
   1 -12   5      282.07      271.20     31.04 o 
   2 -12   5      625.34      603.64     22.59 o 
   3 -12   5      178.41      224.54     15.07 o 
   4 -12   5        7.88        5.87      9.60 o 
   5 -12   5      121.94       78.35     16.61 o 
   6 -12   5       18.71        5.03      9.94 o 
  -6 -11   5      177.04      184.59     19.71 o 
  -5 -11   5       16.46       19.20     10.11 o 
  -4 -11   5     1013.98     1051.76     41.18 o 
  -3 -11   5     1117.87     1086.32     41.46 o 
  -2 -11   5      726.05      700.93     31.97 o 
  -1 -11   5       45.20       37.22     10.51 o 
   0 -11   5      207.08      207.19     12.43 o 
   1 -11   5       11.31        1.19      5.82 o 
   2 -11   5      303.20      288.05     14.91 o 
   3 -11   5     1447.65     1374.24     37.03 o 
   4 -11   5      710.58      605.18     33.44 o 
   5 -11   5      244.86      219.33     22.65 o 
   6 -11   5        9.71        4.12      9.26 o 
   7 -11   5      126.22      107.10     19.04 o 
   8 -11   5       17.27       17.96     12.77 o 
  -7 -10   5      245.79      289.71     22.59 o 
  -6 -10   5        0.60       -1.98      7.85 o 
  -5 -10   5        9.61       -2.15      7.40 o 
  -4 -10   5        8.34        1.58      6.72 o 
  -3 -10   5       20.19       13.33      7.79 o 
  -2 -10   5      374.86      383.53     22.09 o 
  -1 -10   5      331.01      339.02     20.50 o 
   0 -10   5      233.45      239.71     22.54 o 
   1 -10   5       53.44       61.84      7.83 o 
   2 -10   5      275.95      256.45     14.46 o 
   3 -10   5       14.08       16.38      5.85 o 
   4 -10   5      760.99      826.72     37.90 o 
   5 -10   5      868.23      814.52     38.97 o 
   6 -10   5      138.78      190.30     21.29 o 
   7 -10   5        1.49        5.08     10.62 o 
   8 -10   5        9.07       14.97     11.58 o 
   9 -10   5       22.06        8.70     11.75 o 
  -8  -9   5        5.59       10.22      6.39 o 
  -7  -9   5      895.90      887.06     27.18 o 
  -6  -9   5      605.94      634.66     21.64 o 
  -5  -9   5      319.91      328.58     14.81 o 
  -4  -9   5       96.34      115.09     11.24 o 
  -3  -9   5       14.58       12.05      5.03 o 
  -2  -9   5      731.93      747.98     29.26 o 
  -1  -9   5      329.33      312.97     13.00 o 
   0  -9   5     1789.28     1866.07     37.38 o 
   1  -9   5      950.57      870.95     23.26 o 
   2  -9   5       72.05       71.26      7.90 o 
   3  -9   5        2.31        1.63      4.33 o 
   4  -9   5      685.22      650.26     31.52 o 
   5  -9   5      962.95      887.89     38.64 o 
   6  -9   5      604.09      577.73     31.58 o 
   7  -9   5      328.98      331.91     24.97 o 
   8  -9   5        0.89       -3.62      9.04 o 
   9  -9   5        0.30        5.59     10.45 o 
  -9  -8   5        0.01       -0.49      5.71 o 
  -8  -8   5      109.26       96.29     10.56 o 
  -7  -8   5      113.37      132.69     11.10 o 
  -6  -8   5     1085.01     1094.99     28.58 o 
  -5  -8   5      325.90      357.81     14.98 o 
  -4  -8   5      296.71      310.95     13.40 o 
  -3  -8   5      542.04      538.47     16.93 o 
  -2  -8   5      572.55      533.65     13.11 o 
  -1  -8   5     1022.93     1086.95     20.07 o 
   0  -8   5      814.03      796.27     20.12 o 
   1  -8   5     2717.05     2715.35     38.69 o 
   2  -8   5     1402.82     1308.02     29.99 o 
   3  -8   5      452.97      460.19     24.40 o 
   4  -8   5       40.08       54.96     11.41 o 
   5  -8   5     1414.99     1364.68     47.96 o 
   6  -8   5       15.60       20.79      8.92 o 
   7  -8   5      604.96      529.78     30.05 o 
   8  -8   5      324.68      364.44     26.49 o 
   9  -8   5        1.80        5.76      9.49 o 
  10  -8   5        8.32        4.46     10.45 o 
 -10  -7   5      467.93      468.43     29.37 o 
  -9  -7   5      351.52      370.49     24.68 o 
  -8  -7   5      235.18      242.55     23.16 o 
  -7  -7   5        1.07        0.26      4.77 o 
  -6  -7   5        2.49        8.41      4.62 o 
  -5  -7   5      676.68      707.69     22.85 o 
  -4  -7   5     1735.93     1765.24     35.61 o 
  -3  -7   5     1786.81     1800.13     35.08 o 
  -2  -7   5       94.56       88.39      5.36 o 
  -1  -7   5      439.62      433.26     11.48 o 
   0  -7   5      361.35      359.46     10.17 o 
   1  -7   5      754.53      778.81     15.82 o 
   2  -7   5     1076.03     1068.81     50.22 o 
   3  -7   5      278.87      250.23     17.74 o 
   4  -7   5       16.86       28.58      8.76 o 
   5  -7   5        0.60        6.89      6.72 o 
   6  -7   5       80.91       95.29     13.95 o 
   7  -7   5       11.71       14.01      9.21 o 
   8  -7   5       89.53       80.60     14.29 o 
   9  -7   5      186.46      217.13     21.46 o 
  10  -7   5      115.37      140.14     18.81 o 
 -10  -6   5       28.86       32.99     11.52 o 
  -9  -6   5      538.57      565.08     29.26 o 
  -8  -6   5      858.40      859.99     34.91 o 
  -7  -6   5        6.96        5.42      6.72 o 
  -6  -6   5       11.64       10.89      4.59 o 
  -5  -6   5       11.30       10.44      5.68 o 
  -4  -6   5       76.16       91.88      7.15 o 
  -3  -6   5      867.55      890.04     16.03 o 
  -2  -6   5      135.90      110.29      6.41 o 
  -1  -6   5     2902.62     3069.74     40.51 o 
   0  -6   5      179.77      184.67      6.99 o 
   1  -6   5        6.25        5.76      2.60 o 
   2  -6   5      161.65      159.48      8.40 o 
   3  -6   5       55.60       45.19      9.26 o 
   4  -6   5      168.55      177.31     14.86 o 
   5  -6   5       55.60       58.74     10.90 o 
   6  -6   5       99.20      111.61     14.06 o 
   7  -6   5       53.09       58.74     12.14 o 
   8  -6   5       69.42       52.53     12.03 o 
   9  -6   5       85.43       82.30     14.69 o 
  10  -6   5       43.45       44.51     12.88 o 
  11  -6   5       35.25       40.16     13.16 o 
 -11  -5   5        1.02       11.18      9.26 o 
 -10  -5   5      125.05      140.25     16.55 o 
  -9  -5   5       19.27       21.07      8.53 o 
  -8  -5   5     1020.11      887.50     34.40 o 
  -7  -5   5      718.44      743.63     29.54 o 
  -6  -5   5      176.25      163.56     11.61 o 
  -5  -5   5       11.18       13.77      5.37 o 
  -4  -5   5      201.82      193.52      9.23 o 
  -3  -5   5       61.89       62.24      3.91 o 
  -2  -5   5     3757.46     3814.13     56.97 o 
  -1  -5   5     1692.34     1719.42     24.92 o 
   0  -5   5     2476.61     2491.68     33.60 o 
   1  -5   5       78.94       78.91      6.35 o 
   2  -5   5      250.22      308.30     17.17 o 
   3  -5   5        7.66       15.19      6.38 o 
   4  -5   5       49.78       70.72     10.39 o 
   5  -5   5     1122.61     1081.41     37.56 o 
   6  -5   5      331.52      311.35     20.11 o 
   7  -5   5       86.24       88.46     12.65 o 
   8  -5   5       52.72       62.70     12.31 o 
   9  -5   5        2.31        5.08      8.13 o 
  10  -5   5        1.45        5.87      8.53 o 
  11  -5   5        9.63        4.62      7.85 o 
 -11  -4   5      398.42      420.70     27.17 o 
 -10  -4   5        0.16        6.61      8.13 o 
  -9  -4   5        0.60        7.40      7.06 o 
  -8  -4   5       22.04       23.95      8.13 o 
  -7  -4   5      218.82      200.01     14.97 o 
  -6  -4   5     1782.80     1715.46     47.00 o 
  -5  -4   5     1088.71     1114.69     24.99 o 
  -4  -4   5        3.69        3.71      1.96 o 
  -3  -4   5      371.51      384.51      8.77 o 
  -2  -4   5      161.31      146.70      8.48 o 
  -1  -4   5     1075.92     1038.47     16.58 o 
   0  -4   5     1692.00     1643.34     23.51 o 
   1  -4   5     3346.41     3253.81     41.42 o 
   2  -4   5     2343.73     2571.89     61.96 o 
   3  -4   5      533.52      496.96     21.52 o 
   4  -4   5      154.60      161.77     13.39 o 
   5  -4   5       17.69       23.05      7.12 o 
   6  -4   5     1576.68     1595.31     48.29 o 
   7  -4   5     1189.58     1100.78     38.86 o 
   8  -4   5      206.27      222.78     17.96 o 
   9  -4   5        4.15       -4.62      4.85 o 
  10  -4   5        8.06        3.49      6.08 o 
  11  -4   5        0.22       -2.09      9.66 o 
 -11  -3   5      148.06      178.61     18.81 o 
 -10  -3   5      469.24      435.44     25.59 o 
  -9  -3   5      128.63      127.15     14.29 o 
  -8  -3   5        3.56        6.10      6.10 o 
  -7  -3   5        5.07       -3.22      4.97 o 
  -6  -3   5       45.88       38.24      7.29 o 
  -5  -3   5     1020.61      975.63     22.38 o 
  -4  -3   5     2451.50     2558.54     58.82 o 
  -3  -3   5     3582.72     4081.48     49.27 o 
  -2  -3   5       62.44       82.72      3.92 o 
  -1  -3   5      134.70      179.43      5.36 o 
   0  -3   5      439.18      414.38      8.64 o 
   1  -3   5        6.03        8.51      2.94 o 
   2  -3   5     3006.75     2880.07     66.48 o 
   3  -3   5     1410.48     1416.09     40.05 o 
   4  -3   5      415.86      373.31     18.47 o 
   5  -3   5        8.45        4.58      4.74 o 
   6  -3   5      160.85      141.61     12.88 o 
   7  -3   5        2.05       -2.37      4.58 o 
   8  -3   5      541.75      507.41     25.42 o 
   9  -3   5      190.73      223.06     22.09 o 
  10  -3   5       19.61       15.63      6.58 o 
  11  -3   5       28.06       29.71     12.14 o 
 -11  -2   5        2.57        1.58      8.25 o 
 -10  -2   5      199.38      183.07     17.40 o 
  -9  -2   5      646.38      639.19     29.15 o 
  -8  -2   5      611.92      567.11     25.93 o 
  -7  -2   5       11.35        3.05      5.82 o 
  -6  -2   5     1296.83     1322.15     37.68 o 
  -5  -2   5        4.32        4.72      2.10 o 
  -4  -2   5      852.97      793.54     13.51 o 
  -3  -2   5       62.63       43.38      2.96 o 
  -2  -2   5     1727.52     1713.95     22.91 o 
  -1  -2   5      128.82      141.21     10.48 o 
   0  -2   5      535.50      525.79     16.69 o 
   1  -2   5       41.57       40.78      4.15 o 
   2  -2   5     1062.08     1007.81     29.88 o 
   3  -2   5     2656.42     2584.14     61.17 o 
   4  -2   5     1600.96     1567.35     43.27 o 
   5  -2   5     1314.07     1360.22     40.22 o 
   6  -2   5       10.45       10.26      4.15 o 
   7  -2   5        4.07        5.59      5.65 o 
   8  -2   5       35.11       37.81     10.25 o 
   9  -2   5      392.65      377.17     17.79 o 
  10  -2   5       90.34      119.41     16.38 o 
  11  -2   5       45.11       38.69     13.05 o 
 -12  -1   5       19.92       31.80     12.88 o 
 -11  -1   5       14.91        5.54      9.55 o 
 -10  -1   5      100.12       83.88     13.73 o 
  -9  -1   5      532.99      515.09     26.04 o 
  -8  -1   5     4999.01     4762.61    108.79 o 
  -7  -1   5     1540.60     1566.62     44.96 o 
  -6  -1   5       14.20       31.46      6.72 o 
  -5  -1   5      143.81      114.68      5.80 o 
  -4  -1   5        7.31        6.93      2.89 o 
  -3  -1   5     2735.79     2796.87     43.52 o 
  -2  -1   5     8765.62     9206.82    102.91 o 
  -1  -1   5     1656.70     1590.78     61.63 o 
   0  -1   5       53.78       60.34      7.37 o 
   1  -1   5      796.28      854.29     13.77 o 
   2  -1   5      975.17     1013.80     27.25 o 
   3  -1   5     1245.29     1292.71     24.78 o 
   4  -1   5      513.74      464.51     13.78 o 
   5  -1   5     1323.99     1242.81     27.85 o 
   6  -1   5      311.91      295.01     25.36 o 
   7  -1   5       36.02       34.02      5.81 o 
   8  -1   5       91.53       89.58      8.31 o 
   9  -1   5      145.58      119.13     15.25 o 
  10  -1   5       55.37       66.37     14.40 o 
  11  -1   5      146.57      146.24     19.26 o 
 -12   0   5      190.33      168.44     19.88 o 
 -11   0   5       10.35        4.01      9.66 o 
 -10   0   5        2.29       -4.01      7.40 o 
  -9   0   5      110.05      135.06     15.36 o 
  -8   0   5      207.72      183.69     15.99 o 
  -7   0   5      891.39      892.47     31.46 o 
  -6   0   5     1165.17     1192.24     23.43 o 
  -5   0   5      508.91      485.86     12.59 o 
  -4   0   5       25.51       21.12      2.70 o 
  -3   0   5      693.72      644.59     11.40 o 
  -2   0   5      286.66      261.09     13.05 o 
  -1   0   5     6117.81     6461.45     92.00 o 
   0   0   5     5427.02     5536.20     91.90 o 
   1   0   5     1054.49     1116.39     16.68 o 
   2   0   5       21.65       15.25      3.64 o 
   3   0   5        0.88        8.49      7.06 o 
   4   0   5       71.29       61.40      9.18 o 
   5   0   5        3.07        1.93      3.17 o 
   6   0   5     1756.87     1681.77     73.09 o 
   7   0   5      421.87      429.02     23.27 o 
   8   0   5       65.99       62.21      7.33 o 
   9   0   5       53.46       66.71     13.39 o 
  10   0   5       15.58        7.40      9.49 o 
  11   0   5       14.25       21.75     10.90 o 
 -12   1   5      256.94      309.43     25.93 o 
 -11   1   5      752.25      759.44     37.62 o 
 -10   1   5      643.21      666.70     32.54 o 
  -9   1   5     1412.07     1498.27     49.48 o 
  -8   1   5      473.53      437.65     23.44 o 
  -7   1   5        9.33       13.59      4.19 o 
  -6   1   5      559.57      585.26     18.98 o 
  -5   1   5     1616.99     1516.17     46.91 o 
  -4   1   5     1357.42     1321.03     25.44 o 
  -3   1   5     1551.63     1636.13     29.15 o 
  -2   1   5     3169.77     3295.28     50.74 o 
  -1   1   5       38.58       34.79      2.13 o 
   0   1   5     1057.62      983.23     14.69 o 
   1   1   5     1801.53     1842.44     29.76 o 
   2   1   5     1547.03     1573.69     44.37 o 
   3   1   5      206.11      252.69      9.24 o 
   4   1   5       70.43       81.72      6.11 o 
   5   1   5       18.52       16.01      4.14 o 
   6   1   5       21.12       26.12      8.61 o 
   7   1   5      745.95      722.68     20.08 o 
   8   1   5      488.40      505.60     26.83 o 
   9   1   5        0.88        8.19      8.98 o 
  10   1   5        0.21       12.14      9.83 o 
  11   1   5        5.18        6.50     10.73 o 
 -12   2   5        5.18        1.30     10.34 o 
 -11   2   5      107.17      122.18     17.45 o 
 -10   2   5      310.85      378.85     24.97 o 
  -9   2   5     2486.52     2760.72     76.09 o 
  -8   2   5      492.54      515.03     27.00 o 
  -7   2   5       32.34       30.11      7.12 o 
  -6   2   5       41.95       37.45      6.89 o 
  -5   2   5      307.61      286.02     10.68 o 
  -4   2   5     2927.95     2809.49     45.99 o 
  -3   2   5     7811.35     8245.19    116.50 o 
  -2   2   5      927.92      917.93     19.13 o 
  -1   2   5     2813.94     3041.96     37.50 o 
   0   2   5      566.75      595.35     10.73 o 
   1   2   5     4048.92     4340.02     63.34 o 
   2   2   5     5525.09     5852.55     83.87 o 
   3   2   5     1372.42     1305.63     25.30 o 
   4   2   5       65.42       58.57      6.33 o 
   5   2   5      298.27      308.69     11.75 o 
   6   2   5      244.67      243.56     10.91 o 
   7   2   5       82.28       79.53      7.52 o 
   8   2   5      453.77      468.15     26.10 o 
   9   2   5      112.17      148.56     17.06 o 
  10   2   5      140.33      156.13     18.41 o 
 -11   3   5       84.44       80.43     16.44 o 
 -10   3   5        5.61        0.28      8.98 o 
  -9   3   5      786.30      848.86     37.22 o 
  -8   3   5     1302.33     1450.15     43.15 o 
  -7   3   5        2.58        1.81      5.76 o 
  -6   3   5       18.44       18.36      5.82 o 
  -5   3   5      299.12      270.98     10.52 o 
  -4   3   5       92.68       79.01      6.03 o 
  -3   3   5     3321.80     3222.05     51.04 o 
  -2   3   5      717.93      623.37     11.52 o 
  -1   3   5     1017.42      946.57     18.15 o 
   0   3   5     1039.27     1078.87     27.28 o 
   1   3   5     1386.83     1294.81     24.14 o 
   2   3   5      152.60      168.62      7.68 o 
   3   3   5     1755.05     1830.96     33.09 o 
   4   3   5     2818.64     2869.52     49.68 o 
   5   3   5      658.02      665.34     34.12 o 
   6   3   5       84.16       94.53      7.75 o 
   7   3   5       13.04        0.73      6.78 o 
   8   3   5        8.72       -4.52      6.61 o 
   9   3   5       63.14       58.97     13.27 o 
  10   3   5      161.28      161.77     18.92 o 
 -11   4   5        9.74       25.31     13.61 o 
 -10   4   5        0.55       -1.30      8.70 o 
  -9   4   5       43.45       43.55     10.28 o 
  -8   4   5      156.96      168.04     14.86 o 
  -7   4   5      472.08      470.13     22.71 o 
  -6   4   5      933.56      878.81     21.58 o 
  -5   4   5       59.15       58.39      7.71 o 
  -4   4   5       26.80       18.83      3.99 o 
  -3   4   5       55.63       56.50      5.10 o 
  -2   4   5      875.24      814.04     14.20 o 
  -1   4   5     2333.95     2304.67     30.72 o 
   0   4   5     1566.38     1588.57     28.82 o 
   1   4   5      143.94      149.47     15.67 o 
   2   4   5     1085.34     1151.51     23.75 o 
   3   4   5       63.55       57.19      5.79 o 
   4   4   5      701.93      693.61     18.46 o 
   5   4   5     1475.74     1523.69     31.35 o 
   6   4   5      443.22      430.89     15.23 o 
   7   4   5       19.63       22.20      8.87 o 
   8   4   5       30.26       18.41      9.55 o 
   9   4   5        2.46       -1.47      8.70 o 
  -9   5   5       18.67       20.50      9.55 o 
  -8   5   5       99.53      102.18     13.16 o 
  -7   5   5      827.85      811.13     31.91 o 
  -6   5   5     1638.42     1570.01     46.49 o 
  -5   5   5      297.30      256.56     16.66 o 
  -4   5   5       11.95       11.47      5.71 o 
  -3   5   5     1050.58     1085.62     69.17 o 
  -2   5   5       35.34       44.65      8.92 o 
  -1   5   5      704.00      721.77     23.72 o 
   0   5   5     2450.23     2279.80     39.37 o 
   1   5   5      826.54      830.23     19.67 o 
   2   5   5      398.35      376.94     12.80 o 
   3   5   5      235.42      238.81     10.76 o 
   4   5   5      238.98      248.61     11.34 o 
   5   5   5      257.22      252.31     25.36 o 
   6   5   5      181.40      202.73     17.23 o 
   7   5   5      818.17      784.47     34.23 o 
   8   5   5       62.70       48.24     12.71 o 
   9   5   5        0.02      -11.01      8.02 o 
 -10   6   5       50.41       44.51     13.33 o 
  -9   6   5       77.49       83.99     14.35 o 
  -8   6   5        0.32        1.86      7.12 o 
  -7   6   5      109.99      122.63     13.95 o 
  -6   6   5      201.92      204.93     15.99 o 
  -5   6   5     1078.99     1036.22     36.32 o 
  -4   6   5      567.56      523.67     23.89 o 
  -3   6   5      203.03      205.96      9.78 o 
  -2   6   5      389.35      403.39     13.46 o 
  -1   6   5       75.34       86.94      7.03 o 
   0   6   5       54.10       56.60     12.91 o 
   1   6   5     2499.53     2511.14     44.14 o 
   2   6   5     1956.46     1979.93     37.42 o 
   3   6   5      215.39      211.56     10.68 o 
   4   6   5      281.67      248.52     23.30 o 
   5   6   5      120.15       95.74     12.48 o 
   6   6   5        3.55        7.74      7.91 o 
   7   6   5      244.63      247.86     20.96 o 
   8   6   5      268.37      317.79     24.29 o 
 -10   7   5      159.45      262.60     25.93 o 
  -9   7   5     1252.16     1209.12     46.60 o 
  -8   7   5      347.45      353.65     24.01 o 
  -7   7   5       20.06        7.68      7.12 o 
  -6   7   5      237.37      219.50     17.45 o 
  -5   7   5       13.93        3.45      6.44 o 
  -4   7   5      317.47      288.81     18.87 o 
  -3   7   5     1489.37     1424.69     30.52 o 
  -2   7   5      403.05      384.91     22.42 o 
  -1   7   5       16.48       28.28      5.52 o 
   0   7   5      196.52      184.37     10.02 o 
   1   7   5      136.71      123.94     18.98 o 
   2   7   5      124.07      120.33      8.66 o 
   3   7   5      503.39      493.33     16.57 o 
   4   7   5      456.65      475.19     40.02 o 
   5   7   5        5.26        9.04      7.91 o 
   6   7   5        7.40        5.31      9.15 o 
   7   7   5        0.49        3.73      9.38 o 
  -9   8   5      174.94      189.11     20.84 o 
  -8   8   5      336.34      349.02     24.51 o 
  -7   8   5      450.75      472.73     27.45 o 
  -6   8   5        1.10        5.08      7.06 o 
  -5   8   5      126.74       61.57     11.97 o 
  -4   8   5       25.90       36.94      9.88 o 
  -3   8   5       77.85       81.39      8.24 o 
  -2   8   5     1371.99     1363.26     78.91 o 
  -1   8   5      734.69      744.50     21.12 o 
   0   8   5      533.07      519.08     17.34 o 
   1   8   5      294.48      307.21     18.16 o 
   2   8   5        1.12        3.74      4.44 o 
   3   8   5       29.12       42.07      6.87 o 
   4   8   5      250.07      263.00     19.54 o 
   5   8   5      418.11      437.93     26.32 o 
   6   8   5        4.00       -0.23      8.42 o 
  -8   9   5       91.57       75.29     15.82 o 
  -7   9   5      306.83      301.63     22.88 o 
  -6   9   5      345.06      348.34     24.18 o 
  -5   9   5       53.93       37.00     10.90 o 
  -4   9   5      218.15      195.92     12.52 o 
  -3   9   5      377.74      352.70     21.01 o 
  -2   9   5       64.86       66.91      9.04 o 
  -1   9   5     1263.33     1246.22     29.97 o 
   0   9   5       48.47       43.05      8.87 o 
   1   9   5        2.26        1.28      4.39 o 
   2   9   5        3.12        0.92      6.10 o 
   3   9   5       17.60       12.96      5.73 o 
   4   9   5       52.67       61.96     13.16 o 
   5   9   5      172.37      183.24     18.92 o 
  -7  10   5       56.91       46.60     14.01 o 
  -6  10   5      133.08      125.06     17.40 o 
  -5  10   5       81.54       71.96     14.57 o 
  -4  10   5      868.45      818.36     25.52 o 
  -3  10   5      161.70      179.23     12.49 o 
  -2  10   5        2.65        3.91      5.67 o 
  -1  10   5        0.05        4.31      5.45 o 
   0  10   5      140.08      160.81     11.60 o 
   1  10   5       99.07      122.12     10.62 o 
   2  10   5      122.13      111.58     10.25 o 
   3  10   5        1.65       -0.11      8.36 o 
   4  10   5        0.24        6.10      9.77 o 
  -5  11   5        5.77        7.34     10.11 o 
  -4  11   5       86.49       84.12     10.68 o 
  -3  11   5      203.55      202.04     20.84 o 
  -2  11   5       34.43       36.08      8.21 o 
  -1  11   5       22.07       15.82      6.90 o 
   0  11   5       45.57       27.71      9.15 o 
   1  11   5       30.93       33.76      7.83 o 
   2  11   5      205.80      197.30     19.49 o 
  -2 -13   6       19.21       27.68     11.92 o 
  -1 -13   6       52.83       55.75     13.90 o 
   0 -13   6       29.29       39.48     12.31 o 
   1 -13   6       60.96       55.10      9.41 o 
   2 -13   6      400.29      415.58     19.84 o 
   3 -13   6      195.41      203.18     15.32 o 
   4 -13   6        1.17       -5.08      8.42 o 
  -4 -12   6     1115.59     1128.18     44.45 o 
  -3 -12   6      744.61      725.10     34.34 o 
  -2 -12   6      191.00      181.04     18.13 o 
  -1 -12   6       12.07        8.70      8.76 o 
   0 -12   6        0.94       10.05      7.96 o 
   1 -12   6        0.95        5.31      6.06 o 
   2 -12   6      135.62      119.43     12.00 o 
   3 -12   6      426.46      448.18     25.87 o 
   4 -12   6      265.32      203.06     22.03 o 
   5 -12   6       69.52       95.01     17.74 o 
   6 -12   6      170.93      118.39     19.83 o 
  -6 -11   6       26.41       14.57     10.17 o 
  -5 -11   6       29.36       50.27     12.09 o 
  -4 -11   6      123.95      106.31     14.69 o 
  -3 -11   6       85.66       79.70     13.05 o 
  -2 -11   6      952.48      878.74     35.92 o 
  -1 -11   6      839.84      921.44     36.83 o 
   0 -11   6      191.46      174.97     11.78 o 
   1 -11   6        4.40        7.98      5.64 o 
   2 -11   6        0.77       -3.36      5.00 o 
   3 -11   6      581.66      514.61     20.87 o 
   4 -11   6      953.39      939.35     42.59 o 
   5 -11   6      740.83      745.77     38.92 o 
   6 -11   6      113.08      109.98     18.70 o 
   7 -11   6        0.86       -7.00      9.26 o 
  -7 -10   6      468.40      510.91     28.75 o 
  -6 -10   6     1248.33     1267.70     46.88 o 
  -5 -10   6      323.47      338.97     22.65 o 
  -4 -10   6        5.33        7.74      7.00 o 
  -3 -10   6        0.66       -3.33      6.50 o 
  -2 -10   6       36.15       33.95      9.21 o 
  -1 -10   6      480.27      466.68     24.18 o 
   0 -10   6      264.12      288.64     13.73 o 
   1 -10   6      450.31      457.33     31.29 o 
   2 -10   6       54.66       35.88      9.55 o 
   3 -10   6       27.29       29.33      6.89 o 
   4 -10   6       26.67       24.01     10.56 o 
   5 -10   6       64.32       61.51     13.61 o 
   6 -10   6      110.69      144.94     19.37 o 
   7 -10   6      469.83      464.82     30.90 o 
   8 -10   6        6.83       10.51     10.68 o 
  -8  -9   6       61.74       55.88      9.48 o 
  -7  -9   6        2.16        2.71      9.66 o 
  -6  -9   6     1258.71     1167.79     30.87 o 
  -5  -9   6      111.03      114.81     21.58 o 
  -4  -9   6      300.61      317.98     15.48 o 
  -3  -9   6      118.16      122.33      9.16 o 
  -2  -9   6      150.51      156.81      9.79 o 
  -1  -9   6      871.76      837.62     18.00 o 
   0  -9   6       88.67       91.04      6.66 o 
   1  -9   6     1900.27     1884.52     30.87 o 
   2  -9   6     1050.58     1069.50     26.89 o 
   3  -9   6       68.20       54.68     11.07 o 
   4  -9   6      305.29      286.72     21.75 o 
   5  -9   6      322.19      320.27     23.22 o 
   6  -9   6       58.99       51.85     13.44 o 
   7  -9   6       96.41       79.14     15.70 o 
   8  -9   6       27.06       32.65     12.43 o 
   9  -9   6        5.97        3.67     11.01 o 
  -9  -8   6      241.31      262.14     16.11 o 
  -8  -8   6       22.90       26.60     11.64 o 
  -7  -8   6      526.07      504.42     19.60 o 
  -6  -8   6        4.93        1.84      4.80 o 
  -5  -8   6       59.35       58.51      7.42 o 
  -4  -8   6      271.63      298.32     13.22 o 
  -3  -8   6      171.42      183.29     10.08 o 
  -2  -8   6      619.22      641.20     18.38 o 
  -1  -8   6      107.39       77.70      5.71 o 
   0  -8   6      102.28      124.69      6.97 o 
   1  -8   6      184.63      216.86     11.89 o 
   2  -8   6      534.03      537.61     17.36 o 
   3  -8   6      272.47      329.76     21.13 o 
   4  -8   6      187.47      157.71     16.27 o 
   5  -8   6      712.71      582.25     29.88 o 
   6  -8   6      590.59      531.24     29.99 o 
   7  -8   6      135.11      105.57     16.15 o 
   8  -8   6      272.81      255.54     22.99 o 
   9  -8   6      173.29      185.55     21.29 o 
  -9  -7   6      266.41      261.94     15.82 o 
  -8  -7   6      730.19      746.67     24.66 o 
  -7  -7   6      418.22      399.31     16.89 o 
  -6  -7   6        4.01        3.36      6.61 o 
  -5  -7   6      192.97      199.60     11.23 o 
  -4  -7   6      162.26      154.07     13.67 o 
  -3  -7   6     1288.82     1268.80     27.89 o 
  -2  -7   6      889.80      884.57     17.15 o 
  -1  -7   6      781.86      799.66     16.15 o 
   0  -7   6      684.59      663.26     14.63 o 
   1  -7   6      342.75      334.76     10.24 o 
   2  -7   6      120.15      103.49      7.74 o 
   3  -7   6       35.89       40.33      9.09 o 
   4  -7   6     1142.15     1181.45     41.63 o 
   5  -7   6      348.44      293.21     20.56 o 
   6  -7   6      420.54      436.52     25.70 o 
   7  -7   6      474.74      484.64     28.30 o 
   8  -7   6       45.75       45.36     12.43 o 
   9  -7   6       23.83       36.72     12.26 o 
  10  -7   6       20.59       16.44     11.81 o 
 -10  -6   6      112.00      126.08     16.32 o 
  -9  -6   6       47.22       59.30      9.05 o 
  -8  -6   6       21.33       30.05      6.98 o 
  -7  -6   6      633.75      673.53     21.63 o 
  -6  -6   6      272.15      299.23     14.26 o 
  -5  -6   6       30.48       18.52     10.65 o 
  -4  -6   6      314.93      328.54     15.93 o 
  -3  -6   6      154.30      160.53      9.55 o 
  -2  -6   6     2060.10     2164.42     40.49 o 
  -1  -6   6     1876.02     1883.17     27.94 o 
   0  -6   6      515.70      533.52     12.26 o 
   1  -6   6       25.75       23.88      4.48 o 
   2  -6   6        5.26        2.22      3.98 o 
   3  -6   6       13.25        3.11      5.59 o 
   4  -6   6      300.76      284.57     18.36 o 
   5  -6   6     1380.25     1321.30     44.40 o 
   6  -6   6      914.81      947.48     37.68 o 
   7  -6   6      565.07      632.24     31.18 o 
   8  -6   6       14.03       15.08      9.49 o 
   9  -6   6      108.52       95.97     15.36 o 
  10  -6   6        1.13       -5.31      7.96 o 
 -10  -5   6        0.16        3.50      7.96 o 
  -9  -5   6        0.75       -2.09      6.10 o 
  -8  -5   6       36.37       39.55      9.63 o 
  -7  -5   6      559.59      552.36     18.71 o 
  -6  -5   6      775.01      816.13     22.41 o 
  -5  -5   6      405.79      407.78     14.40 o 
  -4  -5   6      153.90      145.76      8.55 o 
  -3  -5   6       72.09       71.38      5.88 o 
  -2  -5   6       39.20       44.42      4.07 o 
  -1  -5   6      963.02      964.18     21.03 o 
   0  -5   6     1554.27     1552.86     23.70 o 
   1  -5   6      811.37      859.90     16.02 o 
   2  -5   6       49.82       66.78      6.86 o 
   3  -5   6      103.89      101.84     11.64 o 
   4  -5   6       27.18       36.66      8.81 o 
   5  -5   6      154.97      133.08     13.84 o 
   6  -5   6      324.16      292.25     19.60 o 
   7  -5   6      710.58      766.11     33.44 o 
   8  -5   6      125.93      127.88     15.59 o 
   9  -5   6        7.06        4.52      8.13 o 
  10  -5   6        0.38       -1.30      5.94 o 
 -11  -4   6      522.38      506.73     29.15 o 
 -10  -4   6      601.62      569.31     29.26 o 
  -9  -4   6      115.67      104.22     13.16 o 
  -8  -4   6       84.11       97.78     11.81 o 
  -7  -4   6        0.42       -1.80      4.03 o 
  -6  -4   6      617.27      602.12     18.15 o 
  -5  -4   6     3080.92     3032.93     88.00 o 
  -4  -4   6     3873.08     4053.92     50.42 o 
  -3  -4   6     1521.57     1521.12     22.52 o 
  -2  -4   6      925.19      946.27     15.90 o 
  -1  -4   6       12.44       16.76      3.12 o 
   0  -4   6      561.98      612.21     12.55 o 
   1  -4   6     3578.67     3718.31     77.47 o 
   2  -4   6     6434.47     6700.62     99.49 o 
   3  -4   6     1256.16     1218.73     38.01 o 
   4  -4   6        3.40        7.51      5.59 o 
   5  -4   6      101.86      108.11     12.31 o 
   6  -4   6      121.38      164.54     15.14 o 
   7  -4   6       42.26       37.73      9.88 o 
   8  -4   6      413.48      451.54     25.36 o 
   9  -4   6      156.74      162.21     12.48 o 
  10  -4   6        9.70       17.97      8.39 o 
  11  -4   6       38.42       34.17     13.10 o 
 -11  -3   6        1.65        6.16      8.53 o 
 -10  -3   6      438.85      485.15     26.83 o 
  -9  -3   6      858.46      843.83     33.44 o 
  -8  -3   6      197.86      173.01     14.35 o 
  -7  -3   6      317.79      316.49     24.63 o 
  -6  -3   6      868.03      882.19     22.20 o 
  -5  -3   6      201.62      194.46      9.12 o 
  -4  -3   6     2565.19     2628.71     34.66 o 
  -3  -3   6     5264.22     5527.06     82.30 o 
  -2  -3   6     5155.42     5463.37    155.16 o 
  -1  -3   6      456.57      527.30     10.13 o 
   0  -3   6      814.94      902.51     20.15 o 
   1  -3   6       28.90       31.55      4.64 o 
   2  -3   6     2417.91     2359.67     58.18 o 
   3  -3   6     2831.38     2840.87     68.63 o 
   4  -3   6     3515.29     3522.31     82.64 o 
   5  -3   6      742.81      748.94     29.26 o 
   6  -3   6        8.96       13.73      6.67 o 
   7  -3   6       63.24       65.64      9.49 o 
   8  -3   6       56.65       52.63      7.73 o 
   9  -3   6      241.43      256.26     14.21 o 
  10  -3   6      201.33      217.39     13.99 o 
  11  -3   6      146.63      143.92     19.09 o 
 -11  -2   6        8.75       17.74      9.72 o 
 -10  -2   6        2.82        3.67      7.06 o 
  -9  -2   6     1411.20     1327.23     43.72 o 
  -8  -2   6       42.25       41.12      9.15 o 
  -7  -2   6     3070.85     3074.49     73.26 o 
  -6  -2   6        1.77        1.34      3.64 o 
  -5  -2   6      675.17      716.13     13.58 o 
  -4  -2   6      533.94      634.13     13.40 o 
  -3  -2   6      245.42      224.31      6.27 o 
  -2  -2   6      230.94      186.64      6.67 o 
  -1  -2   6     4603.94     4829.26     56.99 o 
   0  -2   6      107.57      118.66      6.68 o 
   1  -2   6      327.43      326.30     12.26 o 
   2  -2   6       79.09       86.48      8.98 o 
   3  -2   6      113.59      100.04     10.05 o 
   4  -2   6     3510.73     3607.15     57.96 o 
   5  -2   6      448.90      417.10     14.57 o 
   6  -2   6      220.25      221.87     12.77 o 
   7  -2   6       32.04       30.52      6.13 o 
   8  -2   6       16.36        7.40      4.78 o 
   9  -2   6        1.25        3.06      6.16 o 
  10  -2   6      434.31      423.70     27.85 o 
  11  -2   6        2.35        6.95      9.72 o 
 -11  -1   6        1.80       -1.02      8.64 o 
 -10  -1   6       39.58       42.36     11.07 o 
  -9  -1   6        8.58        5.20      7.34 o 
  -8  -1   6      239.82      207.47     16.44 o 
  -7  -1   6     8261.40     8041.13    165.56 o 
  -6  -1   6     2462.70     2425.24     43.69 o 
  -5  -1   6      430.80      431.19     10.19 o 
  -4  -1   6       79.86       69.79      3.99 o 
  -3  -1   6        0.79        4.91      1.76 o 
  -2  -1   6      962.27     1207.23     23.86 o 
  -1  -1   6     6891.97     7321.16    104.77 o 
   0  -1   6     4756.50     4936.94    148.98 o 
   1  -1   6        5.08        2.07      1.70 o 
   2  -1   6     1630.80     1745.15     30.12 o 
   3  -1   6     1101.52     1196.69     23.93 o 
   4  -1   6      840.70      918.05     21.17 o 
   5  -1   6       30.09       20.68      4.64 o 
   6  -1   6      610.75      594.68     18.03 o 
   7  -1   6        6.15        5.19      4.32 o 
   8  -1   6       22.53       19.07     11.35 o 
   9  -1   6      138.04      152.37     11.27 o 
  10  -1   6      198.06      213.01     20.67 o 
  11  -1   6       13.50       23.22     11.92 o 
 -11   0   6      467.02      519.21     29.15 o 
 -10   0   6      164.83      169.17     17.17 o 
  -9   0   6      399.95      396.92     22.76 o 
  -8   0   6     3465.81     3566.08     86.03 o 
  -7   0   6      183.23      155.96     13.10 o 
  -6   0   6     1195.68     1170.70     20.27 o 
  -5   0   6     1734.34     1708.31     25.49 o 
  -4   0   6      363.52      385.33      9.18 o 
  -3   0   6       30.23       44.73      3.57 o 
  -2   0   6     4894.11     5182.59     76.87 o 
  -1   0   6      179.15      200.71     10.42 o 
   0   0   6        6.03       20.33      3.79 o 
   1   0   6     4539.14     4641.27     55.55 o 
   2   0   6     3595.14     3668.45    118.90 o 
   3   0   6      460.22      516.88     14.05 o 
   4   0   6       14.88        5.84      3.29 o 
   5   0   6       28.19       25.23      4.99 o 
   6   0   6      243.87      244.34     11.54 o 
   7   0   6      845.72      842.41     24.15 o 
   8   0   6      403.50      436.53     16.56 o 
   9   0   6      145.95      130.03     16.27 o 
  10   0   6        1.47        5.03     10.05 o 
 -10   1   6      293.09      345.07     23.22 o 
  -9   1   6      496.37      487.47     25.31 o 
  -8   1   6      284.62      308.01     20.00 o 
  -7   1   6       54.45       59.05      6.26 o 
  -6   1   6      868.68      822.08     16.51 o 
  -5   1   6      459.50      448.84     11.01 o 
  -4   1   6     1786.14     1612.65     32.65 o 
  -3   1   6      823.29      757.19     17.95 o 
  -2   1   6      228.20      287.92     10.00 o 
  -1   1   6     2170.94     2467.60     41.09 o 
   0   1   6     1204.45     1191.38     17.55 o 
   1   1   6       86.53      100.77      5.25 o 
   2   1   6      432.54      454.93     12.22 o 
   3   1   6      484.67      456.70     13.12 o 
   4   1   6       38.85       36.52      4.89 o 
   5   1   6      650.20      619.77     20.67 o 
   6   1   6      281.81      285.88     12.33 o 
   7   1   6       33.10       34.39      6.26 o 
   8   1   6      618.75      598.57     28.98 o 
   9   1   6       36.36       30.16     11.24 o 
  10   1   6      189.21      165.50     18.58 o 
  -9   2   6       64.99       60.83     11.81 o 
  -8   2   6     1082.83     1151.11     40.10 o 
  -7   2   6       42.60       42.32      5.02 o 
  -6   2   6       43.25       45.68      5.85 o 
  -5   2   6        0.61       -1.48      3.13 o 
  -4   2   6     1267.03     1228.14     25.49 o 
  -3   2   6     1462.60     1546.76     29.46 o 
  -2   2   6     1983.18     1955.11     34.57 o 
  -1   2   6      173.12      161.77      6.94 o 
   0   2   6        0.83        4.82      5.06 o 
   1   2   6      787.71      788.96     16.84 o 
   2   2   6     2429.71     2468.46     51.99 o 
   3   2   6     1270.83     1327.39     26.30 o 
   4   2   6     2091.45     2154.06     63.69 o 
   5   2   6      134.85      135.06     10.59 o 
   6   2   6      199.02      191.99     10.47 o 
   7   2   6      103.62       90.79      8.15 o 
   8   2   6        0.12       -1.69      7.63 o 
   9   2   6      164.41      142.34     17.28 o 
  10   2   6      172.30      180.92     20.11 o 
  -8   3   6      705.94      737.92     28.98 o 
  -7   3   6      559.11      521.95     21.63 o 
  -6   3   6     1269.32     1255.34     27.50 o 
  -5   3   6        3.50        3.12      3.54 o 
  -4   3   6      958.03      882.39     20.81 o 
  -3   3   6        0.56        5.18      3.06 o 
  -2   3   6      651.05      576.54     12.49 o 
  -1   3   6     3085.05     3117.95     47.62 o 
   0   3   6       38.53       32.62      3.83 o 
   1   3   6      212.66      225.73     14.46 o 
   2   3   6      286.97      319.14     10.96 o 
   3   3   6      365.52      345.87     13.42 o 
   4   3   6     1767.35     1857.15     44.09 o 
   5   3   6     1731.40     1757.73     34.76 o 
   6   3   6      480.88      460.94     21.92 o 
   7   3   6        3.03        3.56      7.79 o 
   8   3   6       36.70       28.53      9.88 o 
   9   3   6        0.01       -3.90      8.98 o 
  -8   4   6       81.06       72.39      8.07 o 
  -7   4   6     2401.88     2261.19     43.11 o 
  -6   4   6     1435.90     1320.30     39.60 o 
  -5   4   6     1416.87     1312.07     27.86 o 
  -4   4   6      180.00      174.66      9.04 o 
  -3   4   6      250.94      240.60      9.81 o 
  -2   4   6        0.15       -0.21      2.24 o 
  -1   4   6     1377.47     1359.80     21.91 o 
   0   4   6     3780.96     3754.83     85.24 o 
   1   4   6     1157.48     1176.74     24.18 o 
   2   4   6      294.57      308.99     27.54 o 
   3   4   6      170.12      172.18      9.32 o 
   4   4   6       83.52       85.15      7.47 o 
   5   4   6      162.19      171.96     10.25 o 
   6   4   6      460.13      488.05     22.99 o 
   7   4   6      432.37      402.23     24.29 o 
   8   4   6       51.91       46.43     12.09 o 
   9   4   6       23.01       24.80     10.22 o 
  -9   5   6       99.79       94.44     13.61 o 
  -8   5   6      240.12      207.41     17.23 o 
  -7   5   6       33.63        8.87      7.34 o 
  -6   5   6      347.41      316.37     19.04 o 
  -5   5   6      654.57      610.04     26.38 o 
  -4   5   6     1190.53     1132.36     37.28 o 
  -3   5   6        9.10       13.90      6.61 o 
  -2   5   6        0.47        3.16      3.25 o 
  -1   5   6        1.62        1.79      3.08 o 
   0   5   6      445.69      428.56     17.60 o 
   1   5   6     1954.45     1965.29     63.35 o 
   2   5   6     2259.67     2314.46     62.28 o 
   3   5   6        8.50        6.90      3.79 o 
   4   5   6       99.88      112.68     14.15 o 
   5   5   6        7.76        5.95      4.43 o 
   6   5   6      121.19      117.26     14.23 o 
   7   5   6      586.71      580.56     29.82 o 
   8   5   6      273.59      272.54     22.09 o 
  -9   6   6       63.86       74.67     13.90 o 
  -8   6   6      147.65      144.32     16.04 o 
  -7   6   6      262.18      230.29     17.96 o 
  -6   6   6       67.07       55.86     10.62 o 
  -5   6   6        3.03       -6.21      5.03 o 
  -4   6   6     1428.48     1446.36     45.30 o 
  -3   6   6       10.55        2.63      4.09 o 
  -2   6   6      805.33      801.50     20.36 o 
  -1   6   6        2.06        8.89      4.42 o 
   0   6   6      159.02      136.66      8.66 o 
   1   6   6      473.46      473.88     15.35 o 
   2   6   6      163.93      174.03     13.95 o 
   3   6   6      279.99      301.65     12.92 o 
   4   6   6      203.47      192.10     12.09 o 
   5   6   6       53.67       52.31     11.07 o 
   6   6   6       46.89       46.49     11.92 o 
   7   6   6        5.72        1.36      8.42 o 
   8   6   6       73.08       74.50     15.03 o 
  -9   7   6      327.47      328.63     24.80 o 
  -8   7   6      344.85      398.11     24.68 o 
  -7   7   6      324.77      318.41     21.69 o 
  -6   7   6       29.98       27.23      9.49 o 
  -5   7   6      193.33      180.75     16.55 o 
  -4   7   6        8.42       -3.39      5.71 o 
  -3   7   6       61.61       63.60     11.24 o 
  -2   7   6      870.63      868.54     22.54 o 
  -1   7   6      787.48      726.52     20.08 o 
   0   7   6      235.61      233.93     21.97 o 
   1   7   6     1282.50     1257.66     28.76 o 
   2   7   6        0.12        1.42      4.17 o 
   3   7   6        4.05        0.97      4.21 o 
   4   7   6      329.49      351.73     27.28 o 
   5   7   6      405.00      405.96     24.46 o 
   6   7   6        6.08       14.46      9.83 o 
   7   7   6        0.60       -0.51      8.87 o 
  -8   8   6       40.11       27.00     10.73 o 
  -7   8   6      306.55      313.32     23.16 o 
  -6   8   6      241.09      232.89     20.39 o 
  -5   8   6       62.91       76.65     13.16 o 
  -4   8   6       44.90       63.21     12.03 o 
  -3   8   6        0.22        0.73      6.55 o 
  -2   8   6      133.46      174.54     16.61 o 
  -1   8   6      560.45      560.96     47.62 o 
   0   8   6      306.24      278.11     16.83 o 
   1   8   6       27.77       21.64      5.92 o 
   2   8   6       19.01       19.17      5.78 o 
   3   8   6        9.19        7.17      5.17 o 
   4   8   6        1.76       21.58      9.21 o 
   5   8   6       81.34       92.35     14.63 o 
   6   8   6      118.83      127.09     17.40 o 
  -7   9   6       29.82       28.24     11.24 o 
  -6   9   6      306.46      284.52     22.20 o 
  -5   9   6       13.62        9.38      8.30 o 
  -4   9   6       13.78        4.69      8.13 o 
  -3   9   6       32.03       21.24      9.77 o 
  -2   9   6       27.67       20.39      8.47 o 
  -1   9   6       12.46       21.07      8.92 o 
   0   9   6        5.64        0.62      7.34 o 
   1   9   6      132.01      157.30     11.09 o 
   2   9   6       14.98       14.92      6.32 o 
   3   9   6       14.96       17.41      6.16 o 
   4   9   6        8.52       -5.48      8.02 o 
  -6  10   6       28.86        7.34      9.60 o 
  -5  10   6      734.15      708.04     35.64 o 
  -4  10   6      493.83      486.85     29.32 o 
  -3  10   6      386.13      333.43     23.61 o 
  -2  10   6       31.35       11.69      9.43 o 
  -1  10   6       39.72       47.28     11.75 o 
   0  10   6       70.31       41.52     11.58 o 
   1  10   6       24.00       32.03     10.51 o 
   2  10   6      165.10      196.80     12.98 o 
   3  10   6       36.30       36.72     12.03 o 
  -2  11   6      189.11      214.87     21.52 o 
  -1 -13   7        1.37        6.67      9.83 o 
   0 -13   7       58.68       64.62     13.95 o 
   1 -13   7        7.32        8.25      9.04 o 
   2 -13   7       63.99       72.60     10.64 o 
   3 -13   7      284.30      279.06     17.38 o 
  -4 -12   7      160.48      166.01     18.30 o 
  -3 -12   7      169.10      198.60     18.75 o 
  -2 -12   7      615.93      616.20     31.24 o 
  -1 -12   7      372.03      391.61     25.14 o 
   0 -12   7       14.17       -3.90      8.30 o 
   1 -12   7       90.05       81.14     10.00 o 
   2 -12   7        0.62        2.72      9.24 o 
   3 -12   7      119.26      124.27     17.74 o 
   4 -12   7      443.80      381.67     28.19 o 
   5 -12   7      403.63      371.28     29.20 o 
  -5 -11   7       95.69      115.68     15.48 o 
  -4 -11   7      127.06      138.73     16.10 o 
  -3 -11   7        0.40        6.38      7.79 o 
  -2 -11   7       77.31       68.06     12.20 o 
  -1 -11   7      436.06      466.29     24.91 o 
   0 -11   7      112.55      131.04     13.22 o 
   1 -11   7      646.77      624.84     31.38 o 
   2 -11   7       99.93       82.89      9.78 o 
   3 -11   7        1.12        2.88      8.47 o 
   4 -11   7       63.03       77.89     15.70 o 
   5 -11   7      115.23       95.23     17.34 o 
   6 -11   7       14.78       21.35     11.81 o 
  -7 -10   7        8.74        9.38      8.98 o 
  -6 -10   7      280.02      286.10     21.46 o 
  -5 -10   7      878.74      854.00     35.76 o 
  -4 -10   7      518.97      517.18     26.32 o 
  -3 -10   7        6.34        3.33      6.83 o 
  -2 -10   7       77.24       90.21     12.20 o 
  -1 -10   7        3.52        0.51      6.78 o 
   0 -10   7      296.03      330.22     14.67 o 
   1 -10   7      992.51      977.80     26.41 o 
   2 -10   7      331.86      359.47     15.94 o 
   3 -10   7       12.34       18.02      9.43 o 
   4 -10   7       95.56      102.63     15.70 o 
   5 -10   7       69.95       54.79     13.33 o 
   6 -10   7       47.43       26.44     12.31 o 
   7 -10   7      252.14      297.51     26.89 o 
   8 -10   7      133.60      127.43     20.05 o 
  -8  -9   7        4.96       -5.55      5.92 o 
  -7  -9   7       62.50       61.04      9.18 o 
  -6  -9   7      160.64      132.80     11.32 o 
  -5  -9   7       40.79       31.87     10.56 o 
  -4  -9   7      628.77      682.20     24.32 o 
  -3  -9   7      484.73      491.68     17.38 o 
  -2  -9   7       76.72       87.36     10.82 o 
  -1  -9   7      171.49      172.78      8.53 o 
   0  -9   7      307.73      297.15     10.86 o 
   1  -9   7      398.52      414.98     16.69 o 
   2  -9   7      779.69      772.36     22.41 o 
   3  -9   7      160.09      146.24     16.32 o 
   4  -9   7       23.41        1.92      7.17 o 
   5  -9   7        7.41        2.94      7.40 o 
   6  -9   7        4.02        8.53      8.36 o 
   7  -9   7       28.32       35.70     11.92 o 
   8  -9   7      106.35      139.29     20.00 o 
  -8  -8   7      481.42      497.89     22.37 o 
  -7  -8   7       32.71       26.90      7.74 o 
  -6  -8   7      429.00      422.17     17.31 o 
  -5  -8   7      130.96      138.80     11.64 o 
  -4  -8   7        8.56        4.75      4.66 o 
  -3  -8   7       36.83       46.96      6.47 o 
  -2  -8   7      318.70      326.10     13.32 o 
  -1  -8   7      461.36      463.94     18.15 o 
   0  -8   7      143.43      159.90      7.93 o 
   1  -8   7      192.71      192.37      8.68 o 
   2  -8   7        0.70        1.21      4.01 o 
   3  -8   7      224.38      170.59     16.15 o 
   4  -8   7      225.54      243.62     19.49 o 
   5  -8   7        1.34       -0.45      6.67 o 
   6  -8   7       39.67       43.95     11.64 o 
   7  -8   7        1.18       -4.01      7.46 o 
   8  -8   7       47.48       39.14     13.22 o 
   9  -8   7      108.33       78.97     16.21 o 
  -9  -7   7       18.61       21.13      7.51 o 
  -8  -7   7      722.16      667.72     55.84 o 
  -7  -7   7      674.48      783.84     24.40 o 
  -6  -7   7      186.72      206.16     16.27 o 
  -5  -7   7       17.46       23.38      5.65 o 
  -4  -7   7      230.33      231.50     18.50 o 
  -3  -7   7       27.21       24.63      5.27 o 
  -2  -7   7      433.58      437.70     11.63 o 
  -1  -7   7     1636.47     1615.75     26.20 o 
   0  -7   7      384.75      380.82     13.33 o 
   1  -7   7       34.40       46.77      6.42 o 
   2  -7   7      309.40      305.20     13.36 o 
   3  -7   7       96.75       85.63     12.09 o 
   4  -7   7       86.40       79.93     12.26 o 
   5  -7   7      619.42      682.06     32.03 o 
   6  -7   7      144.49      135.23     16.55 o 
   7  -7   7        0.68        2.49      8.53 o 
   8  -7   7       51.29       31.41     11.35 o 
   9  -7   7       69.88       73.77     15.25 o 
 -10  -6   7       10.64       -0.96      8.59 o 
  -9  -6   7      140.22      140.19     12.06 o 
  -8  -6   7       32.26       25.63      6.57 o 
  -7  -6   7      233.35      239.99     13.18 o 
  -6  -6   7     1161.65     1245.57     47.87 o 
  -5  -6   7      584.45      656.25     19.48 o 
  -4  -6   7       28.62       29.68      5.29 o 
  -3  -6   7      118.51      100.89      7.52 o 
  -2  -6   7       95.93      107.96      8.63 o 
  -1  -6   7      318.83      305.09      9.36 o 
   0  -6   7     2093.28     2068.68     30.80 o 
   1  -6   7      889.59      917.48     17.72 o 
   2  -6   7        0.28        2.11      4.01 o 
   3  -6   7        9.83       15.31      6.44 o 
   4  -6   7       53.25       77.61     11.75 o 
   5  -6   7      598.93      581.40     28.81 o 
   6  -6   7     1355.25     1390.05     48.41 o 
   7  -6   7     1037.65     1070.00     42.14 o 
   8  -6   7        7.65       14.18      9.15 o 
   9  -6   7        1.50       -4.18      7.79 o 
  10  -6   7       14.57       29.37     12.37 o 
 -10  -5   7      614.36      597.05     35.08 o 
  -9  -5   7       99.35       96.86     10.04 o 
  -8  -5   7       66.83       74.46      8.62 o 
  -7  -5   7        3.51       -1.57      4.21 o 
  -6  -5   7       72.27       69.69      7.52 o 
  -5  -5   7     1152.66     1269.16     40.92 o 
  -4  -5   7     3389.25     3519.10     98.03 o 
  -3  -5   7      377.12      370.68     12.35 o 
  -2  -5   7      361.76      365.60      9.53 o 
  -1  -5   7       62.60       54.68      4.25 o 
   0  -5   7      163.58      163.77      6.57 o 
   1  -5   7     1101.04     1105.70     53.75 o 
   2  -5   7     1336.49     1371.40     30.00 o 
   3  -5   7      145.89      145.05     13.56 o 
   4  -5   7       36.07       21.58      7.34 o 
   5  -5   7      138.13      132.80     14.40 o 
   6  -5   7      129.92      126.75     14.52 o 
   7  -5   7      147.44      142.06     16.27 o 
   8  -5   7      391.56      419.06     26.21 o 
   9  -5   7      199.84      195.59     14.38 o 
  10  -5   7        7.15       -6.48      6.03 o 
 -10  -4   7     1018.43      991.54     44.74 o 
  -9  -4   7      894.65      916.76     41.46 o 
  -8  -4   7     1099.60     1044.48     27.91 o 
  -7  -4   7       71.37       55.95      7.06 o 
  -6  -4   7     1625.88     1611.82     33.66 o 
  -5  -4   7      149.66      164.91      9.29 o 
  -4  -4   7     4451.34     4585.99     56.79 o 
  -3  -4   7     5342.50     5447.95     86.00 o 
  -2  -4   7     2467.64     2482.02     33.40 o 
  -1  -4   7      198.86      219.52      6.85 o 
   0  -4   7      884.22      913.84     26.47 o 
   1  -4   7      163.83      186.96      9.62 o 
   2  -4   7     3820.60     3937.71     64.49 o 
   3  -4   7     2609.30     2703.05     68.57 o 
   4  -4   7     1057.92     1106.32     38.24 o 
   5  -4   7       42.26       39.37      9.26 o 
   6  -4   7        0.32       -1.64      6.10 o 
   7  -4   7       18.76       19.60      8.47 o 
   8  -4   7       75.49       78.60      9.48 o 
   9  -4   7      200.76      237.85     16.18 o 
  10  -4   7      181.34      184.78     13.98 o 
 -10  -3   7       36.59       37.56     12.09 o 
  -9  -3   7      949.45      913.08     40.90 o 
  -8  -3   7     1437.17     1346.04     49.59 o 
  -7  -3   7      949.60      967.07     24.85 o 
  -6  -3   7       59.75       62.65      6.66 o 
  -5  -3   7     1582.59     1621.42     31.73 o 
  -4  -3   7       28.78       26.94      4.37 o 
  -3  -3   7     1827.63     1944.23     27.20 o 
  -2  -3   7     3968.83     4060.94     69.23 o 
  -1  -3   7     4069.79     4123.00     67.28 o 
   0  -3   7       46.88       45.94      5.36 o 
   1  -3   7      326.91      330.99     12.17 o 
   2  -3   7      117.59      141.21     11.81 o 
   3  -3   7     1333.72     1320.46     40.73 o 
   4  -3   7     3171.56     3297.04     79.81 o 
   5  -3   7      394.09      379.69     20.90 o 
   6  -3   7       20.27       23.70      5.73 o 
   7  -3   7       13.53       17.43      5.75 o 
   8  -3   7       56.65       66.71      8.66 o 
   9  -3   7       20.01       17.12      6.45 o 
  10  -3   7      486.53      534.47     31.24 o 
  -9  -2   7       63.70       54.11     12.43 o 
  -8  -2   7      269.72      296.55     21.92 o 
  -7  -2   7       38.76       52.02     11.07 o 
  -6  -2   7     2552.82     2510.09     69.59 o 
  -5  -2   7      195.71      178.36      6.67 o 
  -4  -2   7      847.78      993.12     18.15 o 
  -3  -2   7      236.32      258.17     16.10 o 
  -2  -2   7      620.96      633.82     16.45 o 
  -1  -2   7      469.62      395.47     20.31 o 
   0  -2   7     3293.77     3563.20     57.46 o 
   1  -2   7       11.70       21.71      4.23 o 
   2  -2   7      610.03      595.44     14.82 o 
   3  -2   7      211.61      193.84      9.05 o 
   4  -2   7       19.39       14.31      4.42 o 
   5  -2   7     1002.86     1001.75     24.39 o 
   6  -2   7      566.41      584.66     27.79 o 
   7  -2   7       36.61       40.70     12.51 o 
   8  -2   7        0.01       -0.69      4.55 o 
   9  -2   7       41.87       42.71      7.95 o 
  10  -2   7        2.30        5.71      9.49 o 
  -9  -1   7       58.04       33.21     11.07 o 
  -8  -1   7        0.49        4.24      6.38 o 
  -7  -1   7     1354.01     1213.13     43.61 o 
  -6  -1   7     2256.14     2267.09     63.94 o 
  -5  -1   7     1419.12     1416.86     28.71 o 
  -4  -1   7      584.39      553.39     15.50 o 
  -3  -1   7       10.73        6.25      3.14 o 
  -2  -1   7      177.04      137.13      7.63 o 
  -1  -1   7      330.50      376.60     12.42 o 
   0  -1   7      406.57      370.79     12.49 o 
   1  -1   7     2505.89     2631.20     50.78 o 
   2  -1   7      580.77      604.59     14.81 o 
   3  -1   7      383.03      375.25     12.25 o 
   4  -1   7      453.61      482.55     14.78 o 
   5  -1   7        5.66       -1.97      3.45 o 
   6  -1   7      190.56      174.36     18.02 o 
   7  -1   7      356.97      380.46     19.26 o 
   8  -1   7      144.36      156.51     11.01 o 
   9  -1   7        9.02       -0.45      5.26 o 
  10  -1   7       70.52       76.26     15.08 o 
  -9   0   7        9.31       -2.49      6.04 o 
  -8   0   7      254.34      251.42     19.60 o 
  -7   0   7      775.60      695.16     30.78 o 
  -6   0   7       98.24       92.40      7.27 o 
  -5   0   7      784.93      744.60     19.17 o 
  -4   0   7     1409.45     1370.79     28.01 o 
  -3   0   7     1825.19     1824.21     33.97 o 
  -2   0   7      107.11       83.44      6.25 o 
  -1   0   7     3581.45     3713.94    106.70 o 
   0   0   7      260.83      299.03     11.26 o 
   1   0   7      570.20      657.85     17.49 o 
   2   0   7     2690.12     2884.92     91.31 o 
   3   0   7      793.95      796.80     18.71 o 
   4   0   7       39.97       49.13      5.77 o 
   5   0   7        5.12        1.83      3.73 o 
   6   0   7        0.28       -1.59      4.58 o 
   7   0   7      155.89      151.39     10.17 o 
   8   0   7      542.00      599.18     20.08 o 
   9   0   7       32.22       41.69     11.86 o 
  10   0   7       22.58       31.46     12.03 o 
  -9   1   7      873.84      832.14     36.77 o 
  -8   1   7        3.52        4.12      6.83 o 
  -7   1   7       44.61       36.59      6.02 o 
  -6   1   7      811.85      822.93     21.08 o 
  -5   1   7      388.84      385.13     13.51 o 
  -4   1   7      715.09      709.50     36.15 o 
  -3   1   7     1441.32     1362.14     27.67 o 
  -2   1   7      707.19      643.71     16.79 o 
  -1   1   7        0.70       -0.38      2.67 o 
   0   1   7      474.58      455.32     13.91 o 
   1   1   7      579.87      595.52     23.33 o 
   2   1   7       73.34       70.13      9.57 o 
   3   1   7      258.15      217.76      9.43 o 
   4   1   7      842.07      876.67     23.13 o 
   5   1   7        5.29        4.24      3.87 o 
   6   1   7      205.25      191.18     13.33 o 
   7   1   7       86.33       88.50     10.59 o 
   8   1   7       67.62       59.24      8.01 o 
   9   1   7      256.26      245.09     20.96 o 
  10   1   7      112.63      118.00     17.00 o 
 -10   2   7       13.32        6.38      8.59 o 
  -9   2   7      303.07      271.58     20.56 o 
  -8   2   7     1135.02     1075.03     40.50 o 
  -7   2   7      267.31      277.88     12.50 o 
  -6   2   7      919.40      861.84     32.42 o 
  -5   2   7       97.14      100.29      7.76 o 
  -4   2   7      222.50      219.91     10.09 o 
  -3   2   7      571.58      548.51     15.82 o 
  -2   2   7     1181.78     1147.07     24.58 o 
  -1   2   7     3927.98     4047.56     97.15 o 
   0   2   7      730.53      747.65     18.81 o 
   1   2   7      293.16      293.72     16.44 o 
   2   2   7        0.98        0.48      2.67 o 
   3   2   7      418.11      409.64     18.67 o 
   4   2   7      976.79      990.22     23.07 o 
   5   2   7      757.86      788.61     20.97 o 
   6   2   7      120.23      130.20      9.33 o 
   7   2   7       69.55       57.40     17.00 o 
   8   2   7        4.99        8.19      9.09 o 
   9   2   7        0.37        2.88      9.21 o 
 -11   3   7        0.62      -11.95      7.96 o 
 -10   3   7       27.02       21.58     10.05 o 
  -9   3   7       87.17      100.71     14.01 o 
  -8   3   7       86.72       70.35      8.00 o 
  -7   3   7     2167.65     2078.72     40.84 o 
  -6   3   7     1470.51     1446.95     31.27 o 
  -5   3   7      785.06      799.02     23.72 o 
  -4   3   7      163.56      180.05     13.92 o 
  -3   3   7      538.80      551.57     15.84 o 
  -2   3   7       93.29      102.19      7.11 o 
  -1   3   7      501.70      491.65     28.89 o 
   0   3   7     1669.84     1616.10     45.64 o 
   1   3   7      729.36      733.18     27.96 o 
   2   3   7      306.47      281.01     17.06 o 
   3   3   7       44.83       40.20      5.56 o 
   4   3   7       18.47       20.51      5.25 o 
   5   3   7      151.42      149.27      9.57 o 
   6   3   7      958.06      953.70     24.69 o 
   7   3   7      291.37      306.04     21.13 o 
   8   3   7       93.57      102.24     15.14 o 
   9   3   7        1.01        3.84      9.94 o 
  -9   4   7       20.18       25.93      9.04 o 
  -8   4   7       92.67       68.99      8.10 o 
  -7   4   7       41.52       34.18      7.54 o 
  -6   4   7      288.77      269.16     12.46 o 
  -5   4   7     1683.58     1617.00     54.59 o 
  -4   4   7     1479.47     1521.31     31.29 o 
  -3   4   7      200.01      180.45     17.74 o 
  -2   4   7       20.45       22.92      4.64 o 
  -1   4   7       49.93       46.70      5.62 o 
   0   4   7      340.22      326.20     18.47 o 
   1   4   7     1175.57     1182.91     38.35 o 
   2   4   7     1895.69     1899.43     52.76 o 
   3   4   7       91.93       84.90      7.14 o 
   4   4   7        2.34       -1.04      3.95 o 
   5   4   7        0.42        0.88      4.21 o 
   6   4   7        5.58        6.66      4.88 o 
   7   4   7      251.40      237.46     19.66 o 
   8   4   7       98.31       63.38     13.78 o 
  -9   5   7      582.68      543.44     28.13 o 
  -8   5   7       61.19       58.69     11.86 o 
  -7   5   7       81.16       77.72     11.97 o 
  -6   5   7        3.82        7.34      6.61 o 
  -5   5   7        4.32        8.42      6.44 o 
  -4   5   7      621.81      581.85     26.44 o 
  -3   5   7      893.55      910.15     33.95 o 
  -2   5   7      329.61      331.57     19.54 o 
  -1   5   7      340.03      316.49     18.98 o 
   0   5   7        8.15        5.65      5.59 o 
   1   5   7      341.90      340.49     19.66 o 
   2   5   7        8.07       10.79      6.78 o 
   3   5   7      470.36      533.73     25.19 o 
   4   5   7       81.34       76.36      7.87 o 
   5   5   7       78.74       64.38      7.73 o 
   6   5   7       41.76       31.46     10.45 o 
   7   5   7        8.29       11.69      9.09 o 
   8   5   7      193.63      152.11     17.74 o 
  -9   6   7      437.59      461.65     27.45 o 
  -8   6   7        5.80       10.56      8.47 o 
  -7   6   7      204.16      181.54     17.28 o 
  -6   6   7       51.63       53.89     11.07 o 
  -5   6   7      139.24      122.23     14.23 o 
  -4   6   7       26.26       33.50      9.15 o 
  -3   6   7      887.93      931.44     35.92 o 
  -2   6   7       54.19       35.13      9.32 o 
  -1   6   7     1062.48     1074.74     38.75 o 
   0   6   7      127.31       96.65     12.31 o 
   1   6   7      406.77      373.54     21.35 o 
   2   6   7        3.60       11.01      6.83 o 
   3   6   7      158.75      167.03     15.53 o 
   4   6   7       38.38       68.18     11.30 o 
   5   6   7       61.42       63.52      8.02 o 
   6   6   7        0.31       -6.72      7.91 o 
   7   6   7        0.07        6.10      9.32 o 
  -8   7   7        5.04       -5.54      7.79 o 
  -7   7   7      147.74      121.95     15.87 o 
  -6   7   7      144.94      154.66     16.55 o 
  -5   7   7       47.93       36.94     10.45 o 
  -4   7   7      102.06       87.89     13.10 o 
  -2   7   7       13.45        8.08      6.95 o 
  -1   7   7      204.39      173.92     16.32 o 
   0   7   7      124.28      108.79     13.73 o 
   1   7   7       51.11       54.45     10.90 o 
   2   7   7       18.96       37.73      9.83 o 
   3   7   7        0.17       -4.07      5.59 o 
   4   7   7       13.82       14.01      8.19 o 
  -7   8   7        0.97        7.96      8.59 o 
  -6   8   7      248.78      263.50     21.41 o 
  -5   8   7       25.82       27.51      9.83 o 
  -4   8   7       45.45       39.88     11.13 o 
  -3   8   7        0.45       -8.30      5.82 o 
  -2   8   7        0.36        3.39      7.40 o 
  -1   8   7       24.29       26.44     10.05 o 
   0   8   7      113.50      106.47     14.29 o 
   1   8   7      497.32      501.70     27.51 o 
   2   8   7        6.52        6.04      7.74 o 
   3   8   7       14.60       10.05      8.19 o 
  -6   9   7       18.54       10.05      9.94 o 
  -5   9   7      415.36      413.42     26.83 o 
  -4   9   7      201.43      227.24     20.50 o 
  -3   9   7       23.56       22.37      9.94 o 
  -2   9   7       44.91       55.98     12.77 o 
  -1   9   7      126.99      140.08     16.89 o 
   0   9   7        1.38       -3.50      7.17 o 
   1   9   7       24.17       26.38     10.34 o 
   2   9   7      310.98      355.35     23.38 o 
   3   9   7      113.87      145.11     16.72 o 
  -4  10   7      334.55      317.45     24.35 o 
  -3  10   7      484.10      427.82     27.51 o 
  -2  10   7      217.84      198.55     20.28 o 
  -1  10   7        4.59       -8.47      6.50 o 
   0  10   7        2.21        8.36      9.04 o 
   1 -13   8       18.83        4.63     10.28 o 
  -3 -12   8        4.76        7.63      9.26 o 
  -2 -12   8       89.04       71.96     13.78 o 
  -1 -12   8      322.77      364.84     24.01 o 
   0 -12   8      324.65      338.46     23.50 o 
   1 -12   8        9.21        4.62      6.15 o 
   2 -12   8       73.66       72.28     10.18 o 
   3 -12   8        0.99        2.15      8.76 o 
   4 -12   8       57.08       43.78     14.40 o 
   5 -12   8       99.54      125.51     20.28 o 
  -5 -11   8     1444.15     1533.74     52.47 o 
  -4 -11   8       34.80       27.51     10.17 o 
  -3 -11   8        0.50        0.56      7.51 o 
  -2 -11   8      176.47      162.68     16.61 o 
  -1 -11   8        0.21       -0.51      7.29 o 
   0 -11   8      307.27      274.29     20.05 o 
   1 -11   8      392.67      398.50     17.42 o 
   2 -11   8      307.74      269.38     15.10 o 
   3 -11   8       29.10       44.17     12.31 o 
   4 -11   8      134.87      101.00     17.12 o 
   5 -11   8       26.77       28.30     11.64 o 
   6 -11   8      379.06      367.32     28.19 o 
  -6 -10   8       28.19       32.39     10.85 o 
  -5 -10   8      159.50      174.19     12.36 o 
  -4 -10   8      633.19      704.75     22.69 o 
  -3 -10   8      528.54      560.13     19.68 o 
  -2 -10   8       56.04       55.31      9.15 o 
  -1 -10   8        1.12       -0.60      4.76 o 
   0 -10   8       69.65       61.94      9.65 o 
   1 -10   8       61.47       65.29      6.76 o 
   2 -10   8      762.05      807.30     24.20 o 
   3 -10   8      376.57      421.72     26.38 o 
   4 -10   8       16.71        8.53      9.43 o 
   5 -10   8       18.44       16.04      9.55 o 
   6 -10   8        5.09       20.73     10.51 o 
   7 -10   8       15.35      -12.43      8.59 o 
  -7  -9   8       35.97       49.42     13.84 o 
  -6  -9   8       47.04       49.26     12.71 o 
  -5  -9   8      181.21      205.39     12.84 o 
  -4  -9   8      129.33      150.46     10.77 o 
  -3  -9   8      638.65      651.97     20.29 o 
  -2  -9   8      407.80      400.02     16.92 o 
  -1  -9   8       81.07       83.47      6.98 o 
   0  -9   8      216.19      219.81      9.71 o 
   1  -9   8      149.60      139.97     10.82 o 
   2  -9   8      101.10       93.14     13.78 o 
   3  -9   8      386.78      406.19     24.80 o 
   4  -9   8      187.06      203.63     19.66 o 
   5  -9   8      236.41      188.10     19.77 o 
   6  -9   8        3.86        2.03      8.42 o 
   7  -9   8        7.13       16.95     10.17 o 
   8  -9   8       92.56      101.96     18.47 o 
  -8  -8   8      565.59      571.91     33.72 o 
  -7  -8   8      520.24      551.18     31.97 o 
  -6  -8   8      278.46      303.38     22.99 o 
  -5  -8   8      148.26      151.19     10.74 o 
  -4  -8   8      309.41      348.67     24.03 o 
  -3  -8   8       30.81       33.04      5.94 o 
  -2  -8   8     1886.36     1867.50     37.31 o 
  -1  -8   8     3265.39     3407.69     47.59 o 
   0  -8   8      306.90      319.08     18.80 o 
   1  -8   8       46.22       55.79      6.94 o 
   2  -8   8       90.39       84.84     12.48 o 
   3  -8   8        9.01        3.90      6.16 o 
   4  -8   8      503.40      460.47     26.72 o 
   5  -8   8      417.80      406.81     26.10 o 
   6  -8   8      199.58      196.40     20.00 o 
   7  -8   8        0.11        6.10      9.09 o 
   8  -8   8        0.53       12.88      9.72 o 
  -9  -7   8      166.36      154.83     20.56 o 
  -8  -7   8        1.53        6.89      9.21 o 
  -7  -7   8      325.79      337.56     24.68 o 
  -6  -7   8     1629.21     1678.29     58.01 o 
  -5  -7   8      607.97      611.68     30.95 o 
  -4  -7   8       56.94       62.92      7.34 o 
  -3  -7   8     1196.29     1232.77     74.73 o 
  -2  -7   8      532.16      539.13     13.28 o 
  -1  -7   8       18.52       17.24      3.78 o 
   0  -7   8     2682.00     2839.62     41.49 o 
   1  -7   8     1037.56     1045.24     25.65 o 
   2  -7   8        5.38        0.13      7.94 o 
   3  -7   8       52.24       27.51      8.87 o 
   4  -7   8        0.06       -5.03      5.99 o 
   5  -7   8      248.05      226.84     18.70 o 
   6  -7   8      475.78      436.86     26.60 o 
   7  -7   8      112.54      114.44     16.21 o 
   8  -7   8        2.94       13.78      9.43 o 
   9  -7   8        0.05       -2.43      8.47 o 
  -9  -6   8        0.52       -7.96      7.68 o 
  -8  -6   8      152.27      137.71     18.02 o 
  -7  -6   8        2.40        1.30      7.51 o 
  -6  -6   8     1127.65     1097.96     43.72 o 
  -5  -6   8      960.04      991.99     39.88 o 
  -4  -6   8     2722.53     2763.60     76.09 o 
  -3  -6   8       54.38       42.82      9.66 o 
  -2  -6   8      166.91      179.52      7.50 o 
  -1  -6   8      113.31      102.39      9.57 o 
   0  -6   8       32.36       34.80      4.29 o 
   1  -6   8      772.60      791.95     21.91 o 
   2  -6   8     1660.14     1723.92     36.73 o 
   3  -6   8      114.29       83.94     12.09 o 
   4  -6   8      218.92      241.59     18.75 o 
   5  -6   8        4.86       -3.62      6.16 o 
   6  -6   8      216.75      236.22     20.33 o 
   7  -6   8       67.36       57.11     12.82 o 
   8  -6   8        8.40       35.76     11.47 o 
   9  -6   8       31.69       43.49     12.82 o 
 -10  -5   8      771.30      777.01     40.90 o 
  -9  -5   8      569.66      565.13     32.87 o 
  -8  -5   8      270.45      257.18     22.71 o 
  -7  -5   8      670.64      655.57     33.83 o 
  -6  -5   8      134.73      166.12     17.45 o 
  -5  -5   8      165.17      171.15     17.23 o 
  -4  -5   8     2416.32     2420.90     68.35 o 
  -3  -5   8     2420.51     2404.72     43.03 o 
  -2  -5   8      241.36      239.08     10.73 o 
  -1  -5   8      185.40      189.00     10.00 o 
   0  -5   8        4.24        8.41      2.99 o 
   1  -5   8       98.80      104.38      8.26 o 
   2  -5   8     1279.56     1390.98     31.35 o 
   3  -5   8     1057.04     1065.20     38.18 o 
   4  -5   8      158.56      155.28     15.25 o 
   5  -5   8        2.65       -0.40      6.16 o 
   6  -5   8      287.62      239.22     19.20 o 
   7  -5   8       95.05       88.06     14.46 o 
   8  -5   8      283.22      250.51     20.84 o 
   9  -5   8      107.94      118.32     13.25 o 
 -10  -4   8       18.99       22.37     11.07 o 
  -9  -4   8      836.17      755.09     37.96 o 
  -8  -4   8     1159.46     1192.69     47.67 o 
  -7  -4   8       76.00       83.37     14.29 o 
  -6  -4   8     1384.32     1378.35     48.97 o 
  -5  -4   8     3126.13     3128.27     83.82 o 
  -4  -4   8       20.86       20.11      7.91 o 
  -3  -4   8     1275.00     1264.02     26.89 o 
  -2  -4   8     4030.78     4062.76     91.48 o 
  -1  -4   8      700.97      673.33     24.26 o 
   0  -4   8     1261.04     1358.05     29.40 o 
   1  -4   8      468.42      473.98     15.99 o 
   2  -4   8      367.29      417.43     15.28 o 
   3  -4   8      332.36      355.74     20.33 o 
   4  -4   8     1255.73     1242.68     41.97 o 
   5  -4   8      696.35      658.73     29.82 o 
   6  -4   8      401.89      466.00     25.42 o 
   7  -4   8       45.87       42.80      7.44 o 
   8  -4   8       42.83       52.55      9.07 o 
   9  -4   8      101.50      106.65     11.05 o 
  10  -4   8      150.18      163.39     13.40 o 
 -10  -3   8       36.26       39.54     11.75 o 
  -9  -3   8       36.51       20.22     10.00 o 
  -8  -3   8       98.57      104.95     15.08 o 
  -7  -3   8      431.00      437.87     26.15 o 
  -6  -3   8     2511.01     2548.05     73.15 o 
  -5  -3   8        2.70        2.99      6.33 o 
  -4  -3   8      716.15      670.36     18.05 o 
  -3  -3   8      114.80      109.43      7.53 o 
  -2  -3   8      422.10      430.88     14.09 o 
  -1  -3   8      586.16      542.61     24.37 o 
   0  -3   8     3598.33     3744.51     61.69 o 
   1  -3   8      167.84      197.82     10.08 o 
   2  -3   8        6.20       14.01      5.99 o 
   3  -3   8        3.91       16.15      6.78 o 
   4  -3   8      133.23      132.68     13.67 o 
   5  -3   8     1275.17     1426.29     31.61 o 
   6  -3   8      113.69      125.06      9.67 o 
   7  -3   8       66.49       74.42      8.72 o 
   8  -3   8        8.66       -8.22      5.59 o 
   9  -3   8        9.07        6.56      6.12 o 
  10  -3   8        4.70       14.24      7.41 o 
 -10  -2   8        4.37        1.30      7.34 o 
  -9  -2   8      105.73       92.58     15.31 o 
  -8  -2   8        0.39        2.99      7.12 o 
  -7  -2   8      601.08      682.51     32.48 o 
  -6  -2   8     1237.51     1264.59     45.64 o 
  -5  -2   8      337.73      350.11     23.87 o 
  -4  -2   8      146.15      125.87      8.18 o 
  -3  -2   8        0.73        3.13      3.33 o 
  -2  -2   8       66.13       63.11      6.16 o 
  -1  -2   8      575.13      581.35     16.62 o 
   0  -2   8      874.96      787.39     20.32 o 
   1  -2   8      711.46      683.93     18.89 o 
   2  -2   8      145.89      146.13     12.99 o 
   3  -2   8       96.52       98.40     11.24 o 
   4  -2   8       41.48       41.74      8.81 o 
   5  -2   8       44.58       47.79      6.61 o 
   6  -2   8      374.94      356.91     14.78 o 
   7  -2   8      371.09      376.95     15.84 o 
   8  -2   8       75.19       64.81      8.61 o 
   9  -2   8        3.41        3.46      5.84 o 
  10  -2   8       72.49       64.39     14.69 o 
 -11  -1   8      145.08      132.34     18.92 o 
 -10  -1   8      107.14       93.82     15.65 o 
  -9  -1   8        1.83        8.70      8.30 o 
  -8  -1   8      142.25      141.61     16.44 o 
  -7  -1   8       45.95       52.19     10.96 o 
  -6  -1   8        4.68        2.54      5.93 o 
  -5  -1   8      517.67      542.96     21.80 o 
  -4  -1   8     2053.35     2020.11     41.40 o 
  -3  -1   8       67.23       69.21      6.67 o 
  -2  -1   8     1648.40     1671.20     32.79 o 
  -1  -1   8      315.45      339.89     14.49 o 
   0  -1   8        2.79        7.54      7.99 o 
   1  -1   8     1954.93     2027.13     38.58 o 
   2  -1   8     2644.94     2592.84     65.13 o 
   3  -1   8      601.44      612.70     26.10 o 
   4  -1   8       52.38       54.62      9.72 o 
   5  -1   8        1.24        0.17      3.93 o 
   6  -1   8        7.07       10.84      4.99 o 
   7  -1   8      176.56      191.42     11.86 o 
   8  -1   8      396.97      438.17     17.86 o 
   9  -1   8       77.07       73.40      9.55 o 
 -11   0   8       10.67       10.17      9.09 o 
 -10   0   8      232.28      198.94     20.00 o 
  -9   0   8      372.77      343.20     23.89 o 
  -8   0   8      184.30      176.12     17.34 o 
  -7   0   8       51.47       37.34      9.49 o 
  -6   0   8      156.17      139.05      9.07 o 
  -5   0   8      966.92      954.34     23.54 o 
  -4   0   8      709.05      682.17     18.78 o 
  -3   0   8     1526.58     1578.81     31.70 o 
  -2   0   8     1100.34      999.23     23.23 o 
  -1   0   8      168.19      184.38      9.57 o 
   0   0   8      225.28      205.15     22.42 o 
   1   0   8      313.07      330.13     12.75 o 
   2   0   8      476.18      542.37     23.55 o 
   3   0   8      689.50      704.20     28.07 o 
   4   0   8      777.54      773.96     30.16 o 
   5   0   8      184.48      165.95     14.63 o 
   6   0   8       55.62       54.79      7.23 o 
   7   0   8       64.82       60.38     15.76 o 
   8   0   8       43.65       45.52      7.80 o 
   9   0   8      267.67      286.15     22.37 o 
 -10   1   8        9.66       18.19      9.04 o 
  -9   1   8      153.37      120.99     15.42 o 
  -8   1   8      183.47      161.77     16.61 o 
  -7   1   8       13.00        8.36      6.95 o 
  -6   1   8      529.01      488.50     23.89 o 
  -5   1   8      311.56      284.40     22.90 o 
  -4   1   8       12.35        7.87      4.11 o 
  -3   1   8       63.88       50.41      5.95 o 
  -2   1   8     1153.16     1175.35     25.98 o 
  -1   1   8     2253.69     2178.54     40.08 o 
   0   1   8      550.15      512.20     24.43 o 
   1   1   8       13.18        6.61      5.25 o 
   2   1   8       40.90       44.40      8.53 o 
   3   1   8      250.52      260.51     17.00 o 
   4   1   8      527.06      512.77     23.95 o 
   5   1   8      124.21      143.30     13.84 o 
   6   1   8       82.32       68.46     11.13 o 
   7   1   8        6.21        6.15      5.07 o 
   8   1   8        0.15       -6.65      4.43 o 
   9   1   8       14.78       23.33     10.73 o 
 -10   2   8        0.22        6.50      8.70 o 
  -9   2   8       10.58       16.38      8.64 o 
  -8   2   8      408.33      370.60     23.22 o 
  -7   2   8     3014.90     3008.11     54.34 o 
  -6   2   8      709.10      675.30     24.01 o 
  -5   2   8        2.98       -0.93      3.83 o 
  -4   2   8      158.06      146.57      9.14 o 
  -3   2   8       77.82       63.90     11.52 o 
  -2   2   8      132.58      131.81      9.97 o 
  -1   2   8     1266.78     1244.76     27.17 o 
   0   2   8     1402.19     1471.64     30.63 o 
   1   2   8     1111.51     1123.83     37.28 o 
   2   2   8        3.61        6.16      5.25 o 
   3   2   8       10.13        8.70      6.33 o 
   4   2   8      371.74      359.13     20.00 o 
   5   2   8      162.85      134.77     13.78 o 
   6   2   8      280.30      316.94     20.00 o 
   7   2   8       74.43       83.03     12.14 o 
 -10   3   8       60.09       61.34     13.27 o 
  -9   3   8        3.54       10.96      8.08 o 
  -8   3   8      111.15       89.91      9.04 o 
  -7   3   8      721.24      668.97     20.70 o 
  -6   3   8       63.87       62.03      7.46 o 
  -5   3   8     1509.91     1509.38     32.69 o 
  -4   3   8      303.78      305.42     12.69 o 
  -3   3   8      125.63      123.12      8.36 o 
  -2   3   8      645.14      636.35     18.06 o 
  -1   3   8      844.85      824.51     60.07 o 
   0   3   8        8.48       12.54      6.04 o 
   1   3   8     1155.33     1162.81     38.86 o 
   2   3   8     2634.14     2548.28     66.65 o 
   3   3   8        3.83       11.47      6.33 o 
   4   3   8       27.27       29.09      7.96 o 
   5   3   8        7.63       -4.97      5.20 o 
   6   3   8       11.50       12.65      7.68 o 
  -8   4   8       44.61       56.37     11.13 o 
  -7   4   8        0.45       -7.96      5.31 o 
  -6   4   8        4.99        4.86      6.50 o 
  -5   4   8       32.61       22.93      7.91 o 
  -4   4   8      627.48      596.60     26.94 o 
  -3   4   8      477.75      519.66     24.97 o 
  -2   4   8       70.67       78.68     11.52 o 
  -1   4   8      755.17      724.14     29.82 o 
   0   4   8        3.12        4.12      6.04 o 
   1   4   8        7.62        3.95      5.54 o 
   2   4   8       72.65       62.76     10.34 o 
   3   4   8      606.17      634.27     28.19 o 
   4   4   8       41.41       52.25     10.28 o 
   5   4   8      110.28      113.87     13.67 o 
   6   4   8        2.61        4.91      6.55 o 
  -9   5   8      240.34      239.50     20.05 o 
  -8   5   8      102.60      121.50     15.25 o 
  -7   5   8       47.34       33.33      9.83 o 
  -6   5   8        0.67        3.28      6.33 o 
  -5   5   8      102.37      102.24     13.50 o 
  -4   5   8       16.16       22.48      8.47 o 
  -3   5   8     1252.20     1265.89     43.49 o 
  -2   5   8      297.87      281.58     18.98 o 
  -1   5   8      602.85      626.99     28.53 o 
   0   5   8       32.51       41.91      9.72 o 
   1   5   8       11.91        5.48      5.99 o 
   2   5   8       43.45       50.50     10.56 o 
   3   5   8      313.27      327.22     20.45 o 
   4   5   8       53.90       57.95     11.13 o 
   5   5   8      155.96      155.96     15.53 o 
  -8   6   8      255.36      239.44     20.73 o 
  -7   6   8      209.70      247.69     19.94 o 
  -6   6   8      129.42      111.28     14.74 o 
  -5   6   8       10.09        2.20      7.34 o 
  -4   6   8      498.67      459.17     25.36 o 
  -3   6   8      152.00      138.95     15.53 o 
  -2   6   8      523.93      498.71     26.89 o 
  -1   6   8      298.08      310.39     20.67 o 
   0   6   8      123.28      155.22     15.93 o 
   1   6   8       25.55       29.94      9.15 o 
   2   6   8        0.22        0.90      6.04 o 
   3   6   8       19.92       22.71      8.30 o 
   4   6   8       85.74      102.58     13.73 o 
   5   6   8      162.67      217.02     18.13 o 
  -8   7   8       23.98       26.44     10.56 o 
  -7   7   8        8.16       12.48      8.87 o 
  -6   7   8      153.51      177.87     18.75 o 
  -5   7   8      173.30      180.36     18.36 o 
  -4   7   8      119.27      113.37     15.19 o 
  -3   7   8       76.54       84.11     13.73 o 
  -2   7   8        3.42       -3.84      6.83 o 
  -1   7   8       33.25       36.77     11.24 o 
   0   7   8      213.20      226.45     19.49 o 
   1   7   8      449.19      509.44     27.96 o 
   2   7   8        2.90       -3.16      6.33 o 
   3   7   8        7.18       -0.28      6.50 o 
   4   7   8       12.28        5.99      7.96 o 
  -6   8   8        0.66       10.68      9.66 o 
  -5   8   8      333.90      301.35     22.88 o 
  -4   8   8      207.50      238.42     20.79 o 
  -3   8   8       96.83      103.42     15.48 o 
  -2   8   8       99.80      118.11     15.82 o 
  -1   8   8       39.37       36.83     11.18 o 
   0   8   8        0.14        6.21      8.76 o 
   1   8   8      166.20      178.49     18.47 o 
   2   8   8      235.37      293.78     22.03 o 
   3   8   8      140.50      183.18     18.70 o 
  -4   9   8       64.55       90.26     16.49 o 
  -3   9   8      483.47      484.53     29.15 o 
  -2   9   8      190.20      205.55     20.73 o 
  -1   9   8        6.58        0.62      8.64 o 
   0   9   8       25.03       25.47     10.05 o 
   1   9   8        0.01       -6.21      7.34 o 
   0 -12   9      109.40      102.24     14.86 o 
   1 -12   9      473.28      487.47     20.20 o 
   2 -12   9        8.79       10.05     10.11 o 
   3 -12   9       39.75       53.27     13.84 o 
   0 -11   9       19.26       16.95      8.92 o 
   1 -11   9      273.92      244.34     20.11 o 
   2 -11   9      298.84      333.38     24.80 o 
   3 -11   9       54.61       43.66     12.60 o 
   4 -11   9       49.90       40.67     13.10 o 
   5 -11   9       52.74       79.64     16.66 o 
  -6 -10   9      264.20      302.14     25.42 o 
  -5 -10   9       37.48       59.31     14.06 o 
  -4 -10   9      307.74      314.57     23.27 o 
  -3 -10   9      791.64      793.34     36.26 o 
  -2 -10   9      828.70      848.30     36.94 o 
  -1 -10   9      281.98      289.71     21.75 o 
   0 -10   9        1.00        6.03      5.28 o 
   1 -10   9      104.49       89.43      7.74 o 
   2 -10   9      210.76      181.04     18.64 o 
   3 -10   9      860.52      835.08     38.52 o 
   4 -10   9      540.70      513.68     31.12 o 
   5 -10   9      132.54      100.88     17.23 o 
   6 -10   9        3.28        7.63      9.15 o 
  -7  -9   9      653.53      656.70     36.72 o 
  -6  -9   9       20.20       12.20     10.00 o 
  -5  -9   9       31.19       25.76     10.17 o 
  -4  -9   9       10.44       15.82      9.43 o 
  -3  -9   9      187.97      180.58     17.91 o 
  -2  -9   9      840.87      786.05     34.85 o 
  -1  -9   9      840.20      867.86     24.67 o 
   0  -9   9       23.75       18.19      6.23 o 
   1  -9   9       64.90       54.72      7.95 o 
   2  -9   9      302.79      294.74     21.52 o 
   3  -9   9       12.74       30.22     10.05 o 
   4  -9   9      534.68      548.98     30.78 o 
   5  -9   9      358.74      375.63     26.66 o 
   6  -9   9      224.23      200.18     21.01 o 
   7  -9   9        7.42       -1.53      8.30 o 
  -8  -8   9       11.77        2.32      9.32 o 
  -7  -8   9      576.77      584.40     33.95 o 
  -6  -8   9     1534.43     1466.53     55.07 o 
  -5  -8   9       69.40       88.85     15.08 o 
  -4  -8   9        9.91        9.49      7.96 o 
  -3  -8   9       25.93       16.72      8.76 o 
  -2  -8   9      295.58      297.56     20.56 o 
  -1  -8   9     2092.14     2016.94     41.10 o 
   0  -8   9     2606.43     2691.10     51.41 o 
   1  -8   9      400.51      378.28     16.38 o 
   2  -8   9       57.43       65.24     12.09 o 
   3  -8   9       21.87       27.51      9.04 o 
   4  -8   9        2.64       -4.46      6.21 o 
   5  -8   9      206.99      201.03     19.88 o 
   6  -8   9      393.05      397.83     26.60 o 
   7  -8   9      130.37      134.94     18.47 o 
   8  -8   9       74.21       62.87     15.99 o 
  -8  -7   9      217.56      225.21     22.59 o 
  -7  -7   9        0.25       -3.22      8.47 o 
  -6  -7   9      148.80      140.42     17.40 o 
  -5  -7   9      143.28      156.13     17.57 o 
  -4  -7   9     1795.07     1846.50     59.54 o 
  -3  -7   9       49.66       53.38     10.90 o 
  -2  -7   9     2153.05     2295.32     43.94 o 
  -1  -7   9      562.65      581.70     18.76 o 
   0  -7   9      314.40      294.24     13.76 o 
   1  -7   9      448.53      474.00     17.63 o 
   2  -7   9     1247.27     1263.73     57.33 o 
   3  -7   9      264.20      281.52     20.33 o 
   4  -7   9      146.39      131.84     15.99 o 
   5  -7   9        9.72        9.88      8.19 o 
   6  -7   9       36.24       45.87     12.82 o 
   7  -7   9      534.49      550.62     32.31 o 
   8  -7   9       77.58      101.79     17.12 o 
  -8  -6   9       36.35       15.59      9.94 o 
  -7  -6   9       29.41       26.72     11.07 o 
  -6  -6   9       33.22       52.81     12.54 o 
  -5  -6   9        2.16        2.03      7.79 o 
  -4  -6   9     1548.34     1517.36     51.80 o 
  -3  -6   9     3273.09     3315.68     86.99 o 
  -2  -6   9       38.47       37.25      7.48 o 
  -1  -6   9      410.39      393.70     15.13 o 
   0  -6   9      378.57      367.14     14.80 o 
   1  -6   9       87.49       87.23      8.50 o 
   2  -6   9      584.65      584.06     19.78 o 
   3  -6   9      211.00      217.75     17.91 o 
   4  -6   9       52.69       45.30     10.73 o 
   5  -6   9       38.87       35.87     10.73 o 
   6  -6   9      259.28      243.17     21.01 o 
   7  -6   9        6.45       -0.28      8.02 o 
   8  -6   9        6.44       17.45     10.39 o 
   9  -6   9        4.01        8.15      7.33 o 
  -9  -5   9      530.62      562.54     34.34 o 
  -8  -5   9      233.61      279.77     23.61 o 
  -7  -5   9      153.85      162.40     18.53 o 
  -6  -5   9      507.25      489.33     28.92 o 
  -5  -5   9       46.69       56.77     12.03 o 
  -4  -5   9       27.02       13.50      8.08 o 
  -3  -5   9      699.42      683.17     19.51 o 
  -2  -5   9     1438.16     1447.60     31.16 o 
  -1  -5   9      237.25      219.94     11.36 o 
   0  -5   9      159.57      163.46     10.25 o 
   1  -5   9       75.29       79.39      8.06 o 
   2  -5   9       59.64       68.25      7.89 o 
   3  -5   9      591.41      579.76     27.51 o 
   4  -5   9      717.74      755.38     32.76 o 
   5  -5   9      106.66      114.33     14.80 o 
   6  -5   9        0.15        0.73      7.57 o 
   7  -5   9        2.17        0.34      8.19 o 
   8  -5   9       27.55       21.07     10.17 o 
   9  -5   9       45.02       62.25     14.40 o 
 -10  -4   9       68.52       81.34     16.83 o 
  -9  -4   9       18.58       -0.51      7.96 o 
  -8  -4   9      333.71      375.51     27.34 o 
  -7  -4   9      276.67      281.69     22.88 o 
  -6  -4   9      118.78      111.16     15.42 o 
  -5  -4   9      335.22      339.93     22.88 o 
  -4  -4   9      683.74      754.87     33.44 o 
  -3  -4   9        0.38       -1.16      3.34 o 
  -2  -4   9     1142.22     1176.97     26.93 o 
  -1  -4   9     1332.83     1356.74     29.84 o 
   0  -4   9       74.14       64.64      7.05 o 
   1  -4   9        0.10       -1.39      3.41 o 
   2  -4   9      378.35      404.77     22.03 o 
   3  -4   9       96.67       89.87     12.20 o 
   4  -4   9       57.13       54.90     11.13 o 
   5  -4   9      418.03      427.08     25.08 o 
   6  -4   9       80.20       77.61     13.16 o 
   7  -4   9        0.37       12.60      9.04 o 
   8  -4   9       12.06       12.14      9.49 o 
   9  -4   9        0.88       -2.60      8.47 o 
 -10  -3   9       22.68        6.89      9.49 o 
  -9  -3   9      129.59       85.91     15.65 o 
  -8  -3   9       11.56       -0.40      7.63 o 
  -7  -3   9      198.91      192.73     19.37 o 
  -6  -3   9      696.26      716.68     34.06 o 
  -5  -3   9     1400.27     1458.34     50.55 o 
  -4  -3   9       44.05       37.51      5.74 o 
  -3  -3   9        0.89        1.22      3.53 o 
  -2  -3   9        0.74       -0.10      3.31 o 
  -1  -3   9        2.18        0.73      3.24 o 
   0  -3   9      605.71      580.72     17.99 o 
   1  -3   9     1535.66     1549.83     33.37 o 
   2  -3   9      592.83      564.57     25.53 o 
   3  -3   9        0.16       -2.65      4.63 o 
   4  -3   9       38.31       33.61      9.32 o 
   5  -3   9       33.50        8.76      7.12 o 
   6  -3   9      589.09      655.06     31.46 o 
   7  -3   9      209.07      246.22     20.39 o 
   8  -3   9       44.79       50.72     12.60 o 
   9  -3   9        1.68        1.41      8.36 o 
 -10  -2   9      161.52      177.42     20.67 o 
  -9  -2   9       11.69        7.06      7.85 o 
  -8  -2   9       42.34       46.20     11.75 o 
  -7  -2   9      151.81      171.15     18.13 o 
  -6  -2   9     1019.27     1052.60     42.08 o 
  -5  -2   9      833.41      797.36     21.33 o 
  -4  -2   9     3551.36     3619.25     60.92 o 
  -3  -2   9      135.36      116.67      8.48 o 
  -2  -2   9       22.55       18.60      5.93 o 
  -1  -2   9       21.15       26.30      6.78 o 
   0  -2   9      169.48      161.56      9.48 o 
   1  -2   9     1469.77     1550.09     34.15 o 
   2  -2   9     1323.31     1294.59     41.63 o 
   3  -2   9      609.43      606.71     27.28 o 
   4  -2   9        2.39        0.28      5.76 o 
   5  -2   9       70.46       76.09     12.43 o 
   6  -2   9       21.08       25.53      9.32 o 
   7  -2   9       52.20       35.53     10.85 o 
   8  -2   9      158.73      164.37     17.68 o 
   9  -2   9      105.08      118.73     15.87 o 
 -10  -1   9      390.00      377.66     27.40 o 
  -9  -1   9      292.33      252.21     21.69 o 
  -8  -1   9      181.81      158.33     18.08 o 
  -7  -1   9      238.47      188.15     18.02 o 
  -6  -1   9      269.53      267.46     20.50 o 
  -5  -1   9     1175.83     1124.99     26.79 o 
  -4  -1   9      471.00      460.86     17.54 o 
  -3  -1   9      326.73      318.28     12.93 o 
  -2  -1   9      119.27      129.78      8.69 o 
  -1  -1   9      136.67      139.38     19.74 o 
   0  -1   9       15.51       18.27      5.59 o 
   1  -1   9       11.19        8.84      4.03 o 
   2  -1   9      807.82      837.39     32.03 o 
   3  -1   9     1184.72     1260.69     41.80 o 
   4  -1   9      787.44      764.81     31.46 o 
   5  -1   9      182.74      154.32     15.36 o 
   6  -1   9       33.99       31.24      9.88 o 
   7  -1   9        3.05       -3.39      6.27 o 
   8  -1   9       89.73       89.92     14.12 o 
   9  -1   9      216.37      233.17     20.50 o 
 -10   0   9       92.01      112.07     16.95 o 
  -9   0   9      176.37      154.88     17.79 o 
  -8   0   9      709.67      732.56     35.64 o 
  -7   0   9     1530.86     1502.56     52.08 o 
  -6   0   9      456.69      435.11     20.84 o 
  -5   0   9        2.63       -2.45      3.72 o 
  -4   0   9       13.07        9.09      4.30 o 
  -3   0   9      344.08      330.23     23.22 o 
  -2   0   9     1374.46     1366.99     29.78 o 
  -1   0   9     1094.49     1043.36     41.60 o 
   0   0   9       25.46       25.87      5.71 o 
   1   0   9        5.18        3.57      3.82 o 
   2   0   9       70.85       75.01     10.96 o 
   3   0   9        3.26        1.98      5.48 o 
   4   0   9      422.44      471.93     23.78 o 
   5   0   9       32.17       36.09      9.49 o 
   6   0   9       41.58       58.35     11.35 o 
   7   0   9        1.38        4.24      7.00 o 
   8   0   9       20.40       13.10      8.47 o 
 -10   1   9      130.33      161.77     19.15 o 
  -9   1   9       77.84       50.22     12.48 o 
  -8   1   9        4.91        4.01      7.29 o 
  -7   1   9      173.73      169.63     17.12 o 
  -6   1   9      261.98      259.09     18.10 o 
  -5   1   9        0.85        0.43      4.01 o 
  -4   1   9        0.71       -0.31     10.70 o 
  -3   1   9      163.36      147.25     12.96 o 
  -2   1   9       20.84       25.74      7.60 o 
  -1   1   9      742.85      787.55     21.33 o 
   0   1   9      266.45      258.23     11.96 o 
   1   1   9      792.02      778.08     30.45 o 
   2   1   9      455.41      452.45     22.82 o 
   3   1   9       87.52       66.48     11.01 o 
   4   1   9      375.30      355.07     21.18 o 
   5   1   9      270.65      278.08     19.26 o 
   6   1   9      244.80      260.23     18.64 o 
   7   1   9      139.62      125.11     15.08 o 
   8   1   9       39.56       30.67     10.11 o 
 -10   2   9      106.02       71.85     14.80 o 
  -9   2   9       28.00       12.26      9.38 o 
  -8   2   9       95.65       82.47     13.44 o 
  -7   2   9       51.58       49.98     10.59 o 
  -6   2   9       22.76       28.13      6.33 o 
  -5   2   9      381.85      389.06     15.26 o 
  -4   2   9       46.52       49.90      6.69 o 
  -3   2   9        6.69        9.76      7.94 o 
  -2   2   9      278.02      281.26     12.42 o 
  -1   2   9       12.52       16.86      5.03 o 
   0   2   9      279.21      261.70     12.43 o 
   1   2   9       39.89       57.11     10.22 o 
   2   2   9       65.29       82.24     11.86 o 
   3   2   9      356.93      370.43     21.46 o 
   4   2   9      105.31      102.35     13.16 o 
   5   2   9       19.21       17.62      7.96 o 
   6   2   9       15.09        8.08      6.72 o 
   7   2   9       44.10       40.56     10.56 o 
  -9   3   9      299.54      317.11     23.61 o 
  -8   3   9        0.02       -1.19      7.34 o 
  -7   3   9      266.47      242.24     13.06 o 
  -6   3   9      225.14      195.31     20.28 o 
  -5   3   9       25.52       26.01      9.74 o 
  -4   3   9      423.54      459.22     17.23 o 
  -3   3   9      565.23      625.88     19.15 o 
  -2   3   9      107.89      117.94      8.75 o 
  -1   3   9      252.24      242.74     20.84 o 
   0   3   9     1018.45      933.53     34.96 o 
   1   3   9      142.36      137.54     14.46 o 
   2   3   9      354.54      338.80     20.56 o 
   3   3   9      408.89      401.89     22.65 o 
   4   3   9      114.99       86.70     12.43 o 
   5   3   9       51.66       34.96      9.38 o 
   6   3   9        0.65        4.35      7.17 o 
  -8   4   9      251.60      265.99     20.28 o 
  -7   4   9       10.21        4.18      7.23 o 
  -6   4   9        9.65        3.45      7.00 o 
  -5   4   9       33.30       23.95      8.98 o 
  -4   4   9        1.02       -4.80      5.71 o 
  -3   4   9      363.58      399.69     22.76 o 
  -2   4   9     1044.05     1007.53     38.01 o 
  -1   4   9      100.23      118.84     14.01 o 
   0   4   9        1.10       -0.62      5.59 o 
   1   4   9      223.89      183.63     16.32 o 
   2   4   9       99.45      101.17     13.10 o 
   3   4   9      598.01      634.10     29.54 o 
   4   4   9      323.64      345.29     21.97 o 
   5   4   9      142.31      178.49     17.23 o 
   6   4   9       51.41       43.55     11.18 o 
  -8   5   9      207.45      199.51     18.58 o 
  -7   5   9      233.32      186.23     17.79 o 
  -6   5   9       80.17       92.47     14.18 o 
  -5   5   9       17.37        7.23      7.46 o 
  -4   5   9      102.96       85.35     13.73 o 
  -3   5   9      571.06      526.61     27.45 o 
  -2   5   9      511.45      597.11     29.32 o 
  -1   5   9      641.40      715.33     32.54 o 
   0   5   9      159.65      166.69     16.55 o 
   1   5   9        2.81       -2.15      5.71 o 
   2   5   9       12.33       17.74      8.81 o 
   3   5   9       46.98       46.26     10.96 o 
   4   5   9      184.18      155.45     16.78 o 
   5   5   9      167.15      170.59     16.72 o 
  -7   6   9      295.46      309.20     23.27 o 
  -6   6   9      380.38      406.41     25.59 o 
  -5   6   9      321.62      334.62     22.88 o 
  -4   6   9       22.75       20.17      9.09 o 
  -3   6   9       43.93       34.79     10.45 o 
  -2   6   9        5.11        2.77      7.96 o 
  -1   6   9      157.13      190.13     18.19 o 
   0   6   9      636.11      672.63     32.20 o 
   1   6   9      388.29      404.66     24.85 o 
   2   6   9       13.97       17.91      9.26 o 
   3   6   9        1.06        0.06      7.29 o 
   4   6   9        7.92       15.03      9.15 o 
   5   6   9       69.28       98.34     14.86 o 
  -6   7   9       28.61       13.10      9.09 o 
  -5   7   9      484.50      471.37     27.90 o 
  -4   7   9      377.58      381.84     25.02 o 
  -3   7   9       68.93       52.31     12.31 o 
  -2   7   9       19.02       18.70      9.88 o 
  -1   7   9       74.11       58.01     13.50 o 
   0   7   9        0.35       -4.18      6.55 o 
   1   7   9      393.88      439.74     27.23 o 
   2   7   9      321.59      343.71     23.78 o 
   3   7   9      190.30      198.88     19.60 o 
  -5   8   9       10.04       -4.01      7.74 o 
  -4   8   9       35.31       40.61     12.48 o 
  -3   8   9      345.76      356.93     25.19 o 
  -2   8   9       97.59      100.20     16.15 o 
  -1   8   9       36.30       64.05     14.23 o 
   0   8   9       37.38       65.86     14.69 o 
   1   8   9        0.62       -8.76      7.85 o 
   1 -11  10       48.12       46.83     12.14 o 
   2 -11  10      198.16      153.92     18.64 o 
   3 -11  10      340.61      347.72     26.04 o 
   4 -11  10      171.46      192.67     21.97 o 
  -5 -10  10        1.82       10.00      9.72 o 
  -4 -10  10       60.73       41.35     12.20 o 
  -3 -10  10       34.45       30.50     10.90 o 
  -2 -10  10      701.79      742.33     35.25 o 
  -1 -10  10     1091.06     1125.02     44.96 o 
   0 -10  10       23.34       26.99      7.16 o 
   1 -10  10       14.87       14.36      9.43 o 
   2 -10  10       10.08       12.94      9.43 o 
   3 -10  10       73.98       71.74     14.86 o 
   4 -10  10      447.38      425.67     28.13 o 
   5 -10  10      376.21      355.63     27.11 o 
  -6  -9  10      751.09      841.86     41.86 o 
  -5  -9  10      220.60      196.91     20.90 o 
  -4  -9  10       42.97       46.94     12.37 o 
  -3  -9  10        0.67        1.41      8.19 o 
  -2  -9  10        7.72        7.51      8.98 o 
  -1  -9  10      970.04     1103.72     43.78 o 
   0  -9  10     1047.38     1057.28     29.04 o 
   1  -9  10      182.37      172.40     31.52 o 
   2  -9  10       47.75       43.10     11.35 o 
   3  -9  10       48.11       44.79     12.09 o 
   4  -9  10        0.04       -2.65      8.36 o 
   5  -9  10      106.93      106.02     17.34 o 
   6  -9  10      302.11      268.87     24.68 o 
  -7  -8  10       76.09       93.54     17.51 o 
  -6  -8  10      333.25      298.98     24.85 o 
  -5  -8  10      897.45      864.62     40.44 o 
  -4  -8  10       63.20       59.31     13.10 o 
  -3  -8  10      295.91      280.84     21.80 o 
  -2  -8  10       46.79       26.32     10.05 o 
  -1  -8  10        6.20        8.36      5.00 o 
   0  -8  10      692.19      703.14     23.05 o 
   1  -8  10     1287.51     1253.35     41.43 o 
   2  -8  10      246.85      299.60     21.86 o 
   3  -8  10      140.32       99.64     14.91 o 
   4  -8  10      164.10      159.91     18.53 o 
   5  -8  10        0.59       10.51      8.30 o 
   6  -8  10       97.83       78.74     15.36 o 
   7  -8  10       57.69       78.06     16.38 o 
  -8  -7  10       15.30       24.06     11.81 o 
  -7  -7  10      123.65      138.61     19.26 o 
  -6  -7  10       80.09      101.28     16.83 o 
  -5  -7  10      704.12      665.90     34.91 o 
  -4  -7  10      345.05      322.36     23.72 o 
  -3  -7  10      757.74      735.21     34.34 o 
  -2  -7  10       61.89       70.16      8.13 o 
  -1  -7  10       85.90       75.01      8.21 o 
   0  -7  10       32.51       40.17      9.12 o 
   1  -7  10      424.57      417.02     17.13 o 
   2  -7  10       19.15       41.74     10.34 o 
   3  -7  10      311.74      322.93     22.20 o 
   4  -7  10       71.01       58.12     12.60 o 
   5  -7  10       20.48       28.58     10.28 o 
   6  -7  10       24.07       28.30     10.90 o 
   7  -7  10        0.55        1.02      8.30 o 
  -8  -6  10      391.50      430.64     30.73 o 
  -7  -6  10       10.99       28.64     11.01 o 
  -6  -6  10       35.31       43.10     12.54 o 
  -5  -6  10       45.21       35.47     10.62 o 
  -4  -6  10      139.08      148.16     17.00 o 
  -3  -6  10      789.38      823.44     36.60 o 
  -2  -6  10      556.35      559.39     18.54 o 
  -1  -6  10        1.72       -0.97      3.74 o 
   0  -6  10      290.64      287.26     13.87 o 
   1  -6  10        9.35       10.98      5.20 o 
   2  -6  10      237.76      244.35     13.30 o 
   3  -6  10      315.96      307.28     20.96 o 
   4  -6  10      308.85      309.26     21.75 o 
   5  -6  10       34.89       32.70     10.34 o 
   6  -6  10       41.72       41.57     11.97 o 
   7  -6  10      321.63      303.27     24.46 o 
   8  -6  10        3.55        9.21      9.49 o 
  -9  -5  10        4.30        0.96      8.70 o 
  -8  -5  10      203.33      180.24     21.24 o 
  -7  -5  10      152.90      186.57     20.39 o 
  -6  -5  10       29.28       41.40     12.03 o 
  -5  -5  10      201.70      207.70     20.00 o 
  -4  -5  10      234.98      193.18     18.87 o 
  -3  -5  10      183.17      171.87     10.50 o 
  -2  -5  10     1642.80     1650.33     35.24 o 
  -1  -5  10      883.88      918.13     24.58 o 
   0  -5  10       44.13       39.95      6.85 o 
   1  -5  10      133.97      119.84     10.00 o 
   2  -5  10      221.78      225.09     17.34 o 
   3  -5  10       77.31       67.05     11.86 o 
   4  -5  10      156.76      142.17     15.99 o 
   5  -5  10      466.17      547.96     29.71 o 
   6  -5  10      236.40      248.59     21.75 o 
   7  -5  10       83.58      106.70     16.66 o 
   8  -5  10        1.12       -1.24      7.74 o 
  -9  -4  10       21.52       27.28     11.97 o 
  -8  -4  10       21.76       32.31     11.64 o 
  -7  -4  10      260.29      283.27     23.50 o 
  -6  -4  10      529.52      539.89     31.18 o 
  -5  -4  10       18.28        4.58      7.79 o 
  -4  -4  10       71.52       61.29     12.37 o 
  -3  -4  10       56.17       46.07      8.81 o 
  -2  -4  10       25.90       25.65      5.56 o 
  -1  -4  10      118.24      115.65      9.12 o 
   0  -4  10     1097.02     1170.20     28.64 o 
   1  -4  10      221.59      222.37     12.27 o 
   2  -4  10       35.76       23.95      7.85 o 
   3  -4  10      139.78      122.40     14.23 o 
   4  -4  10       84.72      109.13     14.74 o 
   5  -4  10        9.78        5.14      7.34 o 
   6  -4  10      280.29      297.45     22.59 o 
   7  -4  10       86.47       89.64     15.36 o 
   8  -4  10       65.99       79.70     15.76 o 
  -9  -3  10       88.43       98.17     16.89 o 
  -8  -3  10       11.93       11.92      9.38 o 
  -7  -3  10        4.61       -0.96      7.74 o 
  -6  -3  10      347.88      313.38     23.10 o 
  -5  -3  10      945.03      949.80     40.16 o 
  -4  -3  10     2557.31     2594.67     48.46 o 
  -3  -3  10       27.51       28.12      6.69 o 
  -2  -3  10        8.52        5.20      8.42 o 
  -1  -3  10        2.27        7.22      4.26 o 
   0  -3  10      125.77      123.51      9.43 o 
   1  -3  10     1211.26     1265.83     30.50 o 
   2  -3  10      991.66     1024.25     37.56 o 
   3  -3  10      569.11      522.77     26.44 o 
   4  -3  10        1.01        2.37      7.29 o 
   5  -3  10        0.81        1.75      6.89 o 
   6  -3  10       21.72        1.30      7.34 o 
   7  -3  10        1.60       10.62      9.15 o 
   8  -3  10       72.06       65.24     13.67 o 
  -9  -2  10      317.60      373.20     27.90 o 
  -8  -2  10       99.75       75.46     14.52 o 
  -7  -2  10       31.16       27.85     10.17 o 
  -6  -2  10        4.93       -7.96      5.99 o 
  -5  -2  10      710.28      730.30     34.00 o 
  -4  -2  10      363.24      388.53     15.07 o 
  -3  -2  10      865.67      839.42     22.74 o 
  -2  -2  10      437.89      425.35     25.93 o 
  -1  -2  10       82.84       82.12      8.01 o 
   0  -2  10        8.92        5.58      3.95 o 
   1  -2  10       62.68       46.54      6.89 o 
   2  -2  10      352.84      363.26     21.13 o 
   3  -2  10      970.46      923.36     35.98 o 
   4  -2  10      835.48      867.67     35.76 o 
   5  -2  10      180.40      200.81     18.19 o 
   6  -2  10       81.25       79.25     13.50 o 
   7  -2  10        4.94        5.82      8.59 o 
   8  -2  10       40.52       46.26     12.48 o 
  -9  -1  10      362.26      392.57     27.45 o 
  -8  -1  10      522.28      498.31     30.11 o 
  -7  -1  10      621.73      690.70     34.68 o 
  -6  -1  10      309.49      298.02     21.80 o 
  -5  -1  10       32.10       32.85      6.39 o 
  -4  -1  10      126.86      136.36      9.71 o 
  -3  -1  10      172.10      172.92     10.54 o 
  -2  -1  10      579.35      521.03     39.00 o 
  -1  -1  10      344.72      335.98     13.97 o 
   0  -1  10      346.64      348.94     33.58 o 
   1  -1  10       18.46       20.64      5.64 o 
   2  -1  10       21.94       18.70      6.95 o 
   3  -1  10       12.52        9.26      7.46 o 
   4  -1  10      308.11      353.26     22.48 o 
   5  -1  10       17.16       16.21      8.53 o 
   6  -1  10      213.85      215.32     19.15 o 
   7  -1  10        8.02       11.75      9.15 o 
   8  -1  10        3.05       -0.06      7.46 o 
  -9   0  10       25.16       17.28     10.00 o 
  -8   0  10      209.66      204.98     20.62 o 
  -7   0  10      704.16      754.36     35.76 o 
  -6   0  10     1505.44     1467.16     51.26 o 
  -5   0  10      273.09      230.17     12.09 o 
  -4   0  10      190.26      172.14     10.70 o 
  -3   0  10       81.92       72.68      7.64 o 
  -2   0  10       65.62       72.07      7.55 o 
  -1   0  10      114.99      113.51     11.35 o 
   0   0  10     2059.99     2088.37     59.31 o 
   1   0  10       35.50       26.49      8.08 o 
   2   0  10      212.64      154.88     15.03 o 
   3   0  10        0.34       -0.79      5.87 o 
   4   0  10      282.64      245.09     18.24 o 
   5   0  10       60.29       95.80     13.39 o 
   6   0  10      217.77      212.84     18.47 o 
   7   0  10        1.29       -1.69      7.46 o 
   8   0  10        2.40        6.04      8.76 o 
  -9   1  10      143.51      105.97     16.27 o 
  -8   1  10       63.72       66.43     13.84 o 
  -7   1  10        7.53        4.41      7.17 o 
  -6   1  10      368.06      363.07     15.99 o 
  -5   1  10      109.57      131.78     10.17 o 
  -4   1  10       26.96       31.94     14.43 o 
  -3   1  10        1.26       -2.82      5.45 o 
  -2   1  10       75.39       91.32      8.33 o 
  -1   1  10       12.13       16.13      4.81 o 
   0   1  10     1750.73     1861.78     54.62 o 
   1   1  10        5.73       10.79      7.34 o 
   2   1  10       97.60       55.81     10.90 o 
   3   1  10        4.34        5.08      5.99 o 
   4   1  10        2.77        4.63      6.21 o 
   5   1  10        2.17       -1.02      6.16 o 
   6   1  10      221.14      234.70     19.32 o 
   7   1  10       94.54      104.61     15.08 o 
  -9   2  10      273.35      254.41     21.92 o 
  -8   2  10       11.12       13.73      8.81 o 
  -7   2  10      248.65      230.83     13.35 o 
  -6   2  10       60.88       71.39      9.72 o 
  -5   2  10       35.96       37.85      6.94 o 
  -4   2  10      131.56      142.57     10.22 o 
  -3   2  10      315.93      320.70     20.76 o 
  -2   2  10        0.54        0.30      3.96 o 
  -1   2  10      153.81      190.04     11.34 o 
   0   2  10      130.75      167.82     19.83 o 
   1   2  10        4.28        2.60      5.99 o 
   2   2  10       14.12       17.34      7.40 o 
   3   2  10        2.31       -1.86      6.21 o 
   4   2  10       50.05       53.49     11.35 o 
   5   2  10      270.18      209.67     18.36 o 
   6   2  10        0.03        5.54      7.91 o 
   7   2  10        6.38        2.03      7.96 o 
  -7   3  10       37.69       43.78     11.41 o 
  -6   3  10      106.97       98.85     13.95 o 
  -5   3  10       61.04       65.28      8.14 o 
  -4   3  10        9.01        4.10      4.54 o 
  -3   3  10      401.34      408.41     16.09 o 
  -2   3  10     1845.51     1823.60     38.39 o 
  -1   3  10        4.00        7.26      6.02 o 
   0   3  10       27.50       26.66      8.76 o 
   1   3  10        6.86       20.84      8.36 o 
   2   3  10       88.40       74.28     12.88 o 
   3   3  10      564.22      573.27     28.64 o 
   4   3  10      172.99      193.91     18.24 o 
   5   3  10       94.47       84.11     13.73 o 
   6   3  10        0.59        0.11      7.12 o 
  -8   4  10      208.77      230.52     20.05 o 
  -7   4  10      295.28      315.47     22.42 o 
  -6   4  10      144.85      179.06     17.68 o 
  -5   4  10       26.34       19.32      9.94 o 
  -4   4  10       89.99       84.78     13.90 o 
  -3   4  10       60.25       73.77     12.43 o 
  -2   4  10      295.69      319.09     21.75 o 
  -1   4  10      626.68      621.90     30.28 o 
   0   4  10       27.39       41.69     10.68 o 
   1   4  10       48.02       45.98     10.68 o 
   2   4  10       48.75       64.96     12.14 o 
   3   4  10        5.24        4.97      7.85 o 
   4   4  10      378.91      369.30     24.35 o 
   5   4  10      274.76      308.01     22.48 o 
  -7   5  10      224.40      249.38     20.50 o 
  -6   5  10      422.24      476.68     28.13 o 
  -5   5  10      405.45      412.68     26.38 o 
  -4   5  10       89.02       78.12     14.23 o 
  -3   5  10        1.70       -6.89      7.00 o 
  -2   5  10        0.06       -4.91      6.21 o 
  -1   5  10       84.31      108.90     15.65 o 
   0   5  10      628.83      721.37     34.34 o 
   1   5  10      147.80      141.21     16.83 o 
   2   5  10       12.01        3.67      8.19 o 
   3   5  10       35.85       19.94      9.43 o 
   4   5  10        0.41       -9.66      6.89 o 
  -6   6  10       64.37       60.16     13.67 o 
  -5   6  10      599.87      633.88     32.93 o 
  -4   6  10      490.31      521.92     29.99 o 
  -3   6  10        7.02        9.21      8.53 o 
  -2   6  10       39.03       34.91     10.90 o 
  -1   6  10       13.97       11.81      8.25 o 
   0   6  10       29.32       25.31     10.62 o 
   1   6  10      397.12      497.80     29.43 o 
   2   6  10      306.53      280.79     22.93 o 
   3   6  10       51.08       58.07     13.16 o 
  -4   7  10      131.00      174.37     20.28 o 
  -3   7  10      315.77      356.93     25.87 o 
  -2   7  10       15.45       23.05     10.96 o 
  -1   7  10        8.15        0.51      7.96 o 
   0   7  10       22.67       23.05     10.56 o 
   1   7  10       42.63       75.63     15.48 o 
  -1 -11  11      421.85      428.38     28.92 o 
   0 -11  11       16.88       11.52     11.07 o 
   1 -11  11       93.78       99.51     11.85 o 
   2 -11  11       45.39       50.10     13.44 o 
  -4 -10  11       58.92       50.84     13.84 o 
  -3 -10  11      185.96      198.83     20.90 o 
  -2 -10  11       28.58       36.49     11.75 o 
  -1 -10  11       95.37      118.79     17.06 o 
   0 -10  11      307.54      329.65     16.90 o 
   1 -10  11       65.79       79.45     10.69 o 
   2 -10  11       58.90       63.38     13.95 o 
   3 -10  11       16.52       -1.02      8.92 o 
   4 -10  11        1.90        6.95      8.70 o 
  -5  -9  11      200.59      189.79     20.96 o 
  -4  -9  11       54.63       50.10     14.12 o 
  -3  -9  11      207.02      184.03     20.00 o 
  -2  -9  11        4.73        7.23      8.59 o 
  -1  -9  11       11.44       17.57     10.22 o 
   0  -9  11      713.86      755.82     24.57 o 
   1  -9  11      540.50      570.54     21.84 o 
   2  -9  11       50.17       55.41     13.10 o 
   3  -9  11       50.75       44.17     12.09 o 
   4  -9  11       32.13       42.65     12.60 o 
   5  -9  11        3.17        9.55      9.83 o 
  -6  -8  11        6.92       15.93     11.35 o 
  -5  -8  11      237.35      239.78     23.10 o 
  -4  -8  11      630.37      637.10     34.51 o 
  -3  -8  11       72.99       69.53     14.01 o 
  -2  -8  11        5.90        1.75      8.59 o 
  -1  -8  11      180.06      167.46     17.99 o 
   0  -8  11        6.51        1.29      4.88 o 
   1  -8  11      186.32      186.40     13.23 o 
   2  -8  11      357.68      311.80     22.26 o 
   3  -8  11       55.82       59.70     13.67 o 
   4  -8  11        1.23        9.32      8.87 o 
   5  -8  11        8.72       14.57      9.55 o 
   6  -8  11        6.86        5.54      9.49 o 
  -7  -7  11       16.48       14.91     11.07 o 
  -6  -7  11      112.37      128.00     18.53 o 
  -5  -7  11        1.25        5.99      8.64 o 
  -4  -7  11      695.74      696.86     35.53 o 
  -3  -7  11       14.84       15.93      9.43 o 
  -2  -7  11      465.87      433.30     26.72 o 
  -1  -7  11      422.36      436.02     27.06 o 
   0  -7  11        2.76        3.88      5.14 o 
   1  -7  11       33.07       25.23      6.66 o 
   2  -7  11      139.70      126.02     15.70 o 
   3  -7  11      184.70      218.77     20.11 o 
   4  -7  11      331.74      305.70     23.38 o 
   5  -7  11       15.38       13.78      9.15 o 
   6  -7  11        3.30       -3.45      7.79 o 
  -7  -6  11      278.28      295.19     26.44 o 
  -6  -6  11        1.54        6.33      9.04 o 
  -5  -6  11       17.57       11.47     10.22 o 
  -4  -6  11        9.84       -4.07      7.29 o 
  -3  -6  11       13.67       14.06      9.26 o 
  -2  -6  11      390.74      396.33     16.25 o 
  -1  -6  11       15.41       17.66      5.78 o 
   0  -6  11       17.77       25.32      6.39 o 
   1  -6  11        0.34        2.35      4.90 o 
   2  -6  11        0.55        0.73      6.16 o 
   3  -6  11       18.40       18.02      8.59 o 
   4  -6  11      117.65      150.59     17.51 o 
   5  -6  11      282.16      255.48     21.35 o 
   6  -6  11       86.41      100.37     16.78 o 
   7  -6  11       11.92       10.00      9.66 o 
  -8  -5  11        3.32       -0.45      8.36 o 
  -7  -5  11      311.11      308.58     25.81 o 
  -6  -5  11      459.28      439.68     29.60 o 
  -5  -5  11      753.89      729.17     36.72 o 
  -4  -5  11       19.63       23.05     10.17 o 
  -3  -5  11      101.75       95.37      8.79 o 
  -2  -5  11        5.08        8.84      4.98 o 
  -1  -5  11      346.31      369.87     21.24 o 
   0  -5  11      181.62      201.20     12.30 o 
   1  -5  11      213.19      189.50     12.34 o 
   2  -5  11       41.12       40.33     10.28 o 
   3  -5  11       16.91       17.34      8.81 o 
   4  -5  11       12.16       21.80      9.38 o 
   5  -5  11       36.08       22.20      9.94 o 
   6  -5  11      418.41      455.16     29.15 o 
   7  -5  11      105.68      141.78     19.09 o 
  -8  -4  11      118.54      115.51     18.41 o 
  -7  -4  11        4.58        4.58      8.98 o 
  -6  -4  11       13.45        8.25      9.09 o 
  -5  -4  11     1043.53     1063.84     44.62 o 
  -4  -4  11     1423.40     1420.60     51.40 o 
  -3  -4  11        0.40       -0.90      4.03 o 
  -2  -4  11      241.37      254.56     16.80 o 
  -1  -4  11       11.30       13.96      5.22 o 
   0  -4  11       43.20       37.17      6.65 o 
   1  -4  11      468.63      543.22     19.85 o 
   2  -4  11      307.17      325.07     21.35 o 
   3  -4  11      176.65      180.36     17.68 o 
   4  -4  11        7.82        1.41      7.57 o 
   5  -4  11        9.15        6.95      8.42 o 
   6  -4  11        6.01        0.73      8.36 o 
   7  -4  11        3.95       -6.89      7.34 o 
  -8  -3  11      157.97      176.63     21.13 o 
  -7  -3  11        1.16       -6.72      7.23 o 
  -6  -3  11       29.42       14.12      9.94 o 
  -5  -3  11       66.73       71.00     13.90 o 
  -4  -3  11      647.85      685.38     21.06 o 
  -3  -3  11      188.61      181.22     18.92 o 
  -2  -3  11      359.46      358.39     15.09 o 
  -1  -3  11       59.39       46.78      7.02 o 
   0  -3  11        1.55        4.81      6.61 o 
   1  -3  11       15.77       20.75     11.64 o 
   2  -3  11      550.33      521.64     26.72 o 
   3  -3  11      164.45      224.36     18.75 o 
   4  -3  11      104.24       98.57     14.69 o 
   5  -3  11       28.47       32.48     10.62 o 
   6  -3  11      173.49      171.43     18.92 o 
   7  -3  11        6.23       12.26     10.17 o 
  -8  -2  11      883.81      954.94     44.23 o 
  -7  -2  11      303.66      278.53     23.84 o 
  -6  -2  11       13.21        5.99      8.30 o 
  -5  -2  11       29.38       29.43     10.11 o 
  -4  -2  11       17.59       18.09      5.68 o 
  -3  -2  11      324.26      343.99     14.89 o 
  -2  -2  11      130.10      136.51     10.00 o 
  -1  -2  11      251.39      260.43     38.30 o 
   0  -2  11       29.13       26.83      6.08 o 
   1  -2  11       39.03       43.00      7.16 o 
   2  -2  11      402.68      384.38     22.76 o 
   3  -2  11      307.68      301.35     21.63 o 
   4  -2  11      147.75      117.83     15.19 o 
   5  -2  11        3.49        4.41      7.51 o 
   6  -2  11      124.28      153.47     18.02 o 
   7  -2  11        0.39       -1.02      8.02 o 
  -8  -1  11      234.21      236.67     22.37 o 
  -7  -1  11      958.95     1075.37     45.92 o 
  -6  -1  11      448.11      467.02     28.69 o 
  -5  -1  11        8.10       10.94      7.29 o 
  -4  -1  11        1.69        5.51      4.78 o 
  -3  -1  11       20.81       24.89      5.87 o 
  -2  -1  11      121.20      114.73     29.26 o 
  -1  -1  11      619.43      576.59     27.03 o 
   0  -1  11      890.78      884.94     24.96 o 
   1  -1  11       27.55       29.35      6.71 o 
   2  -1  11       39.12       31.41      9.09 o 
   3  -1  11        2.10       -3.90      5.82 o 
   4  -1  11       34.33       35.81     10.68 o 
   5  -1  11       94.16       67.56     12.99 o 
   6  -1  11      298.89      301.80     22.65 o 
   7  -1  11       10.80       26.10     10.85 o 
  -8   0  11       48.50       66.82     14.86 o 
  -7   0  11       15.41        0.90      8.64 o 
  -6   0  11      181.09      214.42     19.71 o 
  -5   0  11      746.96      777.04     23.63 o 
  -4   0  11        4.83        1.03      5.00 o 
  -3   0  11       43.25       45.46     13.56 o 
  -2   0  11      183.41      173.70     13.27 o 
  -1   0  11       24.86       28.69      6.35 o 
   0   0  11      611.34      601.20     28.92 o 
   1   0  11     1351.26     1286.17     44.40 o 
   2   0  11       11.85       10.51      7.79 o 
   3   0  11        2.98        7.68      7.06 o 
   4   0  11       29.08       38.64     10.39 o 
   5   0  11       28.83       26.94     10.11 o 
   6   0  11       30.66       23.50     10.51 o 
   7   0  11      194.44      181.54     19.04 o 
  -8   1  11       16.06       20.56     10.22 o 
  -7   1  11       82.73       91.90     15.59 o 
  -6   1  11        0.75       -5.58      9.24 o 
  -5   1  11      795.95      766.07     23.71 o 
  -4   1  11      317.71      344.62     18.44 o 
  -3   1  11      327.43      320.58     14.59 o 
  -2   1  11       27.79       26.14      6.06 o 
  -1   1  11       25.57       34.60      6.83 o 
   0   1  11      228.53      233.41     12.96 o 
   1   1  11      486.08      499.78     26.77 o 
   2   1  11       61.82       88.29     13.33 o 
   3   1  11       50.43       50.61     11.13 o 
   4   1  11       49.31       44.40     10.96 o 
   5   1  11       79.39       72.92     13.44 o 
   6   1  11        4.57       17.06      9.55 o 
  -8   2  11      158.00      180.36     19.88 o 
  -7   2  11      125.85      126.51     13.42 o 
  -6   2  11      521.63      503.11     31.41 o 
  -5   2  11       65.86       54.54      8.20 o 
  -4   2  11       79.45       86.78      9.04 o 
  -3   2  11      409.98      461.71     18.22 o 
  -2   2  11     1344.88     1286.23     52.22 o 
  -1   2  11        0.30        2.89      4.89 o 
   0   2  11       50.97       48.07     11.07 o 
   1   2  11       77.85       59.99     12.03 o 
   2   2  11       19.37       30.50      9.38 o 
   3   2  11      334.09      319.82     22.48 o 
   4   2  11      219.81      235.60     19.49 o 
   5   2  11       48.27       56.32     12.37 o 
   6   2  11        9.18        4.07      8.25 o 
  -7   3  11      551.91      516.22     28.86 o 
  -6   3  11      208.51      200.01     19.37 o 
  -5   3  11      191.44      190.07     18.64 o 
  -4   3  11      139.46      131.89     16.27 o 
  -3   3  11       11.55        9.38      7.96 o 
  -2   3  11      542.75      556.15     28.86 o 
  -1   3  11      234.50      211.03     18.75 o 
   0   3  11      189.57      158.95     16.95 o 
   1   3  11        0.10       -7.29      6.67 o 
   2   3  11      119.14      112.07     15.19 o 
   3   3  11        1.77       -7.00      7.17 o 
   4   3  11      140.79      160.76     17.96 o 
   5   3  11      127.61      150.70     18.02 o 
  -7   4  11      184.54      231.31     20.90 o 
  -6   4  11      441.02      464.25     27.85 o 
  -5   4  11      362.93      378.11     25.14 o 
  -4   4  11        0.73       -4.52      7.79 o 
  -3   4  11       78.43      104.67     15.76 o 
  -2   4  11        1.17        1.98      7.29 o 
  -1   4  11      207.71      224.87     20.22 o 
   0   4  11      262.01      284.80     22.31 o 
   1   4  11      157.22      150.70     17.12 o 
   2   4  11      108.30      106.98     15.48 o 
   3   4  11        2.61       -1.36      7.00 o 
   4   4  11       36.88       21.18     10.05 o 
  -6   5  11       55.90       43.61     13.50 o 
  -5   5  11      624.79      648.00     33.89 o 
  -4   5  11      382.88      378.68     26.15 o 
  -3   5  11        2.63       -9.83      7.91 o 
  -2   5  11        4.68       10.68      8.64 o 
  -1   5  11       46.47       33.78     11.86 o 
   0   5  11       10.32        4.46      8.47 o 
   1   5  11      189.85      243.39     21.52 o 
   2   5  11       71.00       72.36     14.74 o 
   3   5  11        1.80       -1.02      7.51 o 
  -4   6  11      264.37      295.30     23.95 o 
  -3   6  11      475.34      532.60     31.74 o 
  -2   6  11       81.39       68.18     15.25 o 
  -1   6  11       11.00       17.57      9.83 o 
   0   6  11        0.56        2.99      8.92 o 
   1   6  11       77.45       82.86     15.36 o 
  -1 -10  12       29.80        2.88     10.34 o 
   0 -10  12      161.19      167.08     19.83 o 
   1 -10  12      171.32      160.31     13.98 o 
   2 -10  12       24.78       27.06     10.85 o 
  -4  -9  12      271.04      298.81     25.08 o 
  -3  -9  12       24.51       18.08     11.47 o 
  -2  -9  12      257.95      264.69     22.99 o 
  -1  -9  12        0.63       -7.46      8.87 o 
   0  -9  12       99.31      115.13     11.50 o 
   1  -9  12      131.33      133.87     12.64 o 
   2  -9  12      231.00      283.61     22.99 o 
   3  -9  12       23.47        8.19      9.09 o 
   4  -9  12      142.73      142.74     19.09 o 
  -5  -8  12        0.55       -1.86     10.28 o 
  -4  -8  12       68.82       61.06     14.63 o 
  -3  -8  12      518.65      516.61     31.24 o 
  -2  -8  12      486.58      506.56     30.62 o 
  -1  -8  12       18.38       13.02      6.10 o 
   0  -8  12      251.90      222.92     14.22 o 
   1  -8  12       34.49       22.79      7.54 o 
   2  -8  12        7.06        6.44      8.30 o 
   3  -8  12       57.00       62.42     13.73 o 
   4  -8  12      208.14      188.04     20.39 o 
   5  -8  12        9.28        5.37      8.13 o 
  -6  -7  12       16.37       12.14     11.24 o 
  -5  -7  12        2.89       13.90     10.28 o 
  -4  -7  12       83.87       72.02     15.31 o 
  -3  -7  12      204.54      176.29     20.05 o 
  -2  -7  12     1768.42     1803.01     61.68 o 
  -1  -7  12      654.09      658.64     22.86 o 
   0  -7  12      226.80      234.61     28.61 o 
   1  -7  12       30.97       27.87      7.54 o 
   2  -7  12        0.46       14.29      9.04 o 
   3  -7  12       91.60       74.67     14.12 o 
   4  -7  12      112.47      138.28     18.19 o 
   5  -7  12      120.19      122.57     18.47 o 
  -6  -6  12      238.52      242.38     24.51 o 
  -5  -6  12      116.57      127.32     18.24 o 
  -4  -6  12        8.78        8.92      9.49 o 
  -3  -6  12        1.61       -7.96      8.25 o 
  -2  -6  12      253.79      237.48     13.55 o 
  -1  -6  12        3.47        4.22      5.04 o 
   0  -6  12      229.02      262.86     14.67 o 
   1  -6  12      247.05      242.92     14.91 o 
   2  -6  12       53.68       63.43     12.71 o 
   3  -6  12        0.71       -0.34      7.63 o 
   4  -6  12       39.17       33.61     10.96 o 
   5  -6  12       56.63       76.03     14.86 o 
   6  -6  12      155.72      189.68     21.86 o 
  -7  -5  12        7.39        8.02     11.07 o 
  -6  -5  12      278.18      282.71     25.81 o 
  -5  -5  12      920.65      923.70     43.32 o 
  -4  -5  12      782.49      779.50     38.64 o 
  -3  -5  12       23.15       33.44     11.18 o 
  -2  -5  12       38.21       39.35      7.17 o 
  -1  -5  12        0.20       -2.86      4.24 o 
   0  -5  12        1.26        1.79      4.96 o 
   1  -5  12      115.05      116.69     10.93 o 
   2  -5  12      153.15      157.99     17.51 o 
   3  -5  12        8.06        1.86      8.08 o 
   4  -5  12        0.92       13.33      8.70 o 
   5  -5  12        0.59        0.34      8.42 o 
   6  -5  12        1.16       -3.16      8.25 o 
  -7  -4  12      123.73      125.62     19.15 o 
  -6  -4  12       39.36       44.17     12.94 o 
  -5  -4  12      117.51      100.37     16.38 o 
  -4  -4  12      306.99      330.10     24.91 o 
  -3  -4  12      180.57      168.26     11.60 o 
  -2  -4  12      204.20      205.04     12.53 o 
  -1  -4  12        1.79        0.46      4.38 o 
   0  -4  12       26.01       26.07      6.35 o 
   1  -4  12       17.97       18.44      6.75 o 
   2  -4  12      102.13      111.16     14.97 o 
   3  -4  12      355.71      344.79     23.55 o 
   4  -4  12       23.12       31.69     10.85 o 
   5  -4  12        6.87       14.12      9.26 o 
   6  -4  12       46.95       39.88     12.94 o 
  -7  -3  12      209.22      193.91     21.75 o 
  -6  -3  12        6.81       12.82      9.77 o 
  -5  -3  12      127.81      155.79     18.41 o 
  -4  -3  12      572.10      513.22     21.38 o 
  -3  -3  12      789.86      788.09     23.86 o 
  -2  -3  12      140.29      121.16     10.22 o 
  -1  -3  12      272.35      282.48     14.54 o 
   0  -3  12        2.65       -4.08      4.02 o 
   1  -3  12       17.00       15.32      6.06 o 
   2  -3  12      161.57      167.03     17.62 o 
   3  -3  12      360.12      342.41     23.44 o 
   4  -3  12        1.88        0.34      7.17 o 
   5  -3  12       13.84        3.22      8.53 o 
   6  -3  12        0.40        2.65      8.92 o 
  -7  -2  12      867.59      835.30     41.35 o 
  -6  -2  12      266.96      331.29     25.76 o 
  -5  -2  12        3.83       -0.96      7.17 o 
  -4  -2  12      499.53      488.21     21.94 o 
  -3  -2  12        4.69        2.84      4.66 o 
  -2  -2  12       47.83       49.90      7.72 o 
  -1  -2  12      261.38      262.55     13.67 o 
   0  -2  12      294.00      316.13     15.46 o 
   1  -2  12      312.43      346.05     27.71 o 
   2  -2  12      544.59      584.11     29.54 o 
   3  -2  12       96.98       89.13     14.63 o 
   4  -2  12       18.98       29.20      9.94 o 
   5  -2  12       79.74      113.76     16.72 o 
   6  -2  12      164.60      187.47     20.39 o 
  -7  -1  12       25.19       26.44     11.69 o 
  -6  -1  12      658.44      711.43     35.98 o 
  -5  -1  12      593.74      588.64     20.95 o 
  -4  -1  12       12.66       13.53      7.60 o 
  -3  -1  12       38.09       38.79      8.92 o 
  -2  -1  12       11.30        9.80      5.33 o 
  -1  -1  12      104.76      106.59      9.88 o 
   0  -1  12      875.44      878.43     34.29 o 
   1  -1  12      802.06      754.13     33.72 o 
   2  -1  12       42.93       36.83     10.17 o 
   3  -1  12       22.30       19.88      9.55 o 
   4  -1  12       24.83       23.22      9.66 o 
   5  -1  12       90.76       84.95     15.36 o 
   6  -1  12       27.97       15.82     10.79 o 
  -7   0  12      130.73      141.10     18.81 o 
  -6   0  12       57.46       40.56     12.14 o 
  -5   0  12      201.07      209.75     13.32 o 
  -4   0  12      615.44      615.25     26.55 o 
  -3   0  12       71.46       88.37     11.38 o 
  -2   0  12       33.54       29.71      6.73 o 
  -1   0  12       33.36       28.88      6.42 o 
   0   0  12       89.05       71.61      8.88 o 
   1   0  12      317.27      296.10     21.07 o 
   2   0  12      310.44      271.47     20.62 o 
   3   0  12      223.55      251.87     20.90 o 
   4   0  12       20.76       20.50      9.60 o 
   5   0  12       11.94       22.54     10.68 o 
  -7   1  12       12.58        5.03      9.04 o 
  -6   1  12       21.56       10.43     13.02 o 
  -5   1  12       21.23       19.47      6.84 o 
  -4   1  12      231.76      225.94     13.70 o 
  -3   1  12     1103.49     1061.10     29.14 o 
  -2   1  12      907.75      875.64     43.27 o 
  -1   1  12        4.78        6.45      5.64 o 
   0   1  12      163.08      143.25     16.21 o 
   1   1  12       53.26       46.20     11.07 o 
   2   1  12       20.17       12.14      8.42 o 
   4   1  12      144.66      161.43     18.13 o 
   5   1  12       20.27       19.66     10.45 o 
  -6   2  12        4.97       -4.17      5.75 o 
  -5   2  12       95.71       94.02     10.24 o 
  -4   2  12       50.48       55.32      8.67 o 
  -3   2  12       89.55       74.89      9.33 o 
  -2   2  12      656.34      710.38     28.02 o 
  -1   2  12      314.99      344.74     25.11 o 
   0   2  12       73.09       71.62     13.44 o 
   1   2  12        0.71        0.73      7.46 o 
   2   2  12       28.31        6.16      8.02 o 
   3   2  12      123.89      130.82     16.72 o 
   4   2  12      197.69      204.02     20.22 o 
  -6   3  12      172.14      200.24     20.50 o 
  -5   3  12       27.51       36.60     11.69 o 
  -4   3  12        8.11       27.45      9.94 o 
  -3   3  12      142.48      164.37     18.58 o 
  -2   3  12       29.98       34.57     10.90 o 
  -1   3  12      318.78      295.98     22.42 o 
   0   3  12       92.14      104.89     15.53 o 
   1   3  12       30.77       32.37     10.22 o 
   2   3  12       15.83       11.97      8.98 o 
   3   3  12       69.84       59.48     13.61 o 
  -5   4  12      544.34      590.16     32.93 o 
  -4   4  12      105.53      132.51     17.79 o 
  -3   4  12        0.16        2.99      9.09 o 
  -2   4  12       20.79       31.07     11.92 o 
  -1   4  12       13.22       23.89      9.94 o 
   0   4  12      101.90      141.38     18.24 o 
   1   4  12      311.37      338.35     25.47 o 
   2   4  12      329.83      288.30     22.88 o 
  -2   5  12        4.98       -3.56      7.96 o 
  -1   5  12      104.97      111.33     17.34 o 
   0  -9  13       65.27       62.23     10.02 o 
  -3  -8  13       50.99       43.44     13.56 o 
  -2  -8  13      603.46      654.38     36.83 o 
  -1  -8  13      152.66      152.06     19.43 o 
   0  -8  13       46.61       55.48      9.65 o 
   1  -8  13        1.04        5.40      6.41 o 
   2  -8  13        0.78       -0.56      7.79 o 
   3  -8  13        0.30       15.36     10.79 o 
  -4  -7  13       34.66       43.04     13.61 o 
  -3  -7  13       13.17       27.06     11.86 o 
  -2  -7  13        5.59        3.28      9.94 o 
  -1  -7  13      197.60      208.20     24.29 o 
   0  -7  13      626.83      668.30     24.17 o 
   1  -7  13      188.22      200.24     18.30 o 
   2  -7  13       81.32       82.81     14.74 o 
   3  -7  13        3.05        5.65      8.42 o 
  -5  -6  13      574.95      614.95     36.94 o 
  -4  -6  13      229.44      217.30     22.54 o 
  -3  -6  13        3.33       -6.16      7.68 o 
  -2  -6  13      672.65      670.07     23.09 o 
  -1  -6  13        0.45       -2.62      5.32 o 
   0  -6  13       95.48      102.02     11.04 o 
   1  -6  13      281.10      284.42     16.29 o 
   2  -6  13      170.51      204.59     20.11 o 
   3  -6  13      115.46      105.40     16.66 o 
   4  -6  13       10.42        8.64      8.98 o 
  -5  -5  13      117.70      112.12     18.24 o 
  -4  -5  13      364.49      395.68     27.96 o 
  -3  -5  13      289.60      307.39     24.51 o 
  -2  -5  13        3.68        2.63      5.15 o 
  -1  -5  13      231.51      224.48     13.69 o 
   0  -5  13       87.42      115.83     11.19 o 
   1  -5  13        0.27        0.74      5.66 o 
   2  -5  13      121.90      132.74     16.83 o 
   3  -5  13      418.61      438.78     27.79 o 
   4  -5  13       25.79       39.82     12.20 o 
  -6  -4  13       74.32       65.30     15.87 o 
  -5  -4  13      215.45      225.55     23.22 o 
  -4  -4  13        0.32       -3.78      7.23 o 
  -3  -4  13      395.27      357.07     16.68 o 
  -2  -4  13      415.41      409.22     17.96 o 
  -1  -4  13       93.96       90.47     10.45 o 
   0  -4  13        0.85        2.67      6.02 o 
   1  -4  13       34.41       28.59      8.44 o 
   2  -4  13        8.76        5.37      7.68 o 
   3  -4  13      175.57      145.00     17.74 o 
   4  -4  13       96.11       96.76     16.27 o 
   5  -4  13        1.83        2.09      9.49 o 
  -6  -3  13       48.01       30.62     11.92 o 
  -5  -3  13       35.70       27.11     11.47 o 
  -4  -3  13      311.56      296.83     23.84 o 
  -3  -3  13      190.18      172.35     15.84 o 
  -2  -3  13      181.11      212.05     16.38 o 
  -1  -3  13      331.43      333.01     16.50 o 
   0  -3  13      225.78      248.32     14.94 o 
   1  -3  13       81.80       96.68     10.70 o 
   2  -3  13      154.03      137.88     17.00 o 
   3  -3  13      232.11      197.59     20.05 o 
   4  -3  13       40.99       53.38     13.33 o 
   5  -3  13       41.80       60.44     14.57 o 
  -6  -2  13      482.21      485.89     31.46 o 
  -5  -2  13      429.55      411.10     28.64 o 
  -4  -2  13       40.61       42.66      7.84 o 
  -3  -2  13      318.64      285.70     15.09 o 
  -2  -2  13        8.85        8.04      5.76 o 
  -1  -2  13       97.51       87.50     10.53 o 
   0  -2  13      520.75      509.34     22.90 o 
   1  -2  13      308.29      301.41     22.42 o 
   2  -2  13      115.19      105.85     15.53 o 
   3  -2  13      164.06      150.70     18.41 o 
   4  -2  13        4.65       20.17      9.94 o 
  -6  -1  13        3.86       13.90      9.49 o 
  -5  -1  13      383.21      431.20     18.82 o 
  -4  -1  13      617.47      594.93     21.75 o 
  -3  -1  13       78.00       86.90     10.16 o 
  -2  -1  13        0.17       -5.44      4.77 o 
  -1  -1  13        3.48        1.77      7.40 o 
   0  -1  13        5.16        5.62      5.51 o 
   1  -1  13      308.91      311.23     22.14 o 
   2  -1  13      324.98      332.75     23.55 o 
   3  -1  13       97.00       87.04     15.19 o 
   4  -1  13       21.07        5.48      9.15 o 
  -6   0  13       55.17       50.55     14.01 o 
  -5   0  13       42.51       37.46      8.38 o 
  -4   0  13      120.01      108.50     10.98 o 
  -3   0  13      465.19      454.63     18.98 o 
  -2   0  13      262.27      260.87     14.90 o 
  -1   0  13        5.70        0.93      5.27 o 
   0   0  13      228.46      200.36     13.42 o 
   1   0  13       28.71       29.60      9.83 o 
   2   0  13       40.55       59.70     13.56 o 
   3   0  13      106.13       84.22     14.97 o 
   4   0  13      158.70      161.55     18.81 o 
  -5   1  13       12.64       11.97      6.70 o 
  -4   1  13        0.09       -3.12      5.63 o 
  -3   1  13      186.79      198.49     22.74 o 
  -2   1  13      455.33      450.67     34.54 o 
  -1   1  13      209.18      248.59     28.36 o 
   0   1  13        8.00        5.65      7.96 o 
   1   1  13       33.50       24.57     10.34 o 
   2   1  13        6.12       16.83      9.21 o 
   3   1  13       52.11       53.60     12.94 o 
  -4   2  13        0.64        5.71      8.70 o 
  -3   2  13       37.22       36.04     11.69 o 
  -2   2  13       12.03       27.06     11.07 o 
  -1   2  13      348.13      294.85     22.54 o 
   0   2  13      117.32      147.14     17.96 o 
   1   2  13       23.53       24.12      9.83 o 
   2   2  13        1.14       -6.10      8.42 o 
  -3   3  13        3.71       11.13      9.66 o 
  -2   3  13       36.28       34.46     11.69 o 
  -1   3  13        7.17       21.35      9.94 o 
   0   3  13       33.39       23.84     10.62 o 
  -2  -6  14       92.41       90.66     17.06 o 
  -1  -6  14      132.72      124.91     12.09 o 
   0  -6  14       23.49       11.71      7.07 o 
   1  -6  14      105.33       84.04     11.14 o 
  -3  -5  14      116.10       71.96     15.59 o 
  -2  -5  14      555.38      552.38     21.87 o 
  -1  -5  14      106.98       89.89     10.76 o 
   0  -5  14      137.83      139.84     12.50 o 
   1  -5  14       36.37       33.44      8.39 o 
   2  -5  14       31.15       35.98     12.43 o 
  -4  -4  14      135.76      104.84     18.36 o 
  -3  -4  14        1.26       -1.80      5.37 o 
  -2  -4  14      499.22      505.04     20.83 o 
  -1  -4  14      573.85      584.35     36.43 o 
   0  -4  14       98.60      110.43     11.73 o 
   1  -4  14        1.72       -0.34      7.34 o 
   2  -4  14      126.32      132.18     17.68 o 
  -4  -3  14        1.90        3.16      9.55 o 
  -3  -3  14       63.50       68.24      9.51 o 
  -2  -3  14       27.38       20.08      6.93 o 
  -1  -3  14      101.47       91.06     10.65 o 
   0  -3  14      357.80      385.90     18.50 o 
   1  -3  14      112.69      118.34     16.49 o 
   2  -3  14        0.76        5.14      8.64 o 
  -4  -2  14      333.02      330.68     29.17 o 
  -3  -2  14       11.08       11.40      6.60 o 
  -2  -2  14        0.68        6.10      5.78 o 
  -1  -2  14        0.91       -0.50      5.18 o 
   0  -2  14        9.85       15.76      8.19 o 
   1  -2  14      181.86      171.49     18.75 o 
   2  -2  14      259.13      204.65     20.39 o 
  -4  -1  14      215.90      207.19     14.09 o 
  -3  -1  14      208.43      205.02     17.20 o 
  -2  -1  14      132.60      145.66     20.22 o 
  -1  -1  14        4.35        6.88      5.77 o 
   0  -1  14      150.91      134.29     26.32 o 
   1  -1  14        9.41        7.91      8.87 o 
  -3   0  14      176.66      177.47     13.49 o 
  -2   0  14      194.64      224.83     14.73 o 
  -1   0  14      148.14      144.32     12.84 o 
   0   0  14       33.61       24.68     11.30 o 
   1   0  14       59.15       48.69     12.37 o 
                                                 
